# Supplementary material for: Chronic atrophic gastritis and intestinal metaplasia surrounding diffuse-type gastric cancer: Are they just bystanders in the process of carcinogenesis?
Source: PLoS One. 2019 Dec 18;14(12):e0226427. doi: 10.1371/journal.pone.0226427 (PMC6919620; doi:10.1371/journal.pone.0226427)
Supplement: S1 File — (XLSX) [file pone.0226427.s001.xlsx]

## Sheet: Sheet1
Sex 0: M 1: F	Age	Atrophy Kimura-takamura classification 0 : no atrophy 1. C-1 2. C-2 3. C-3 4. O-1 5. O-2 6. O-3	Kyoto_AG 0 : None(C0-C1) 1: Mild (C2-C3) 2: Severe (O1-3)	Kyoto_AG 0 : Absent 1: Present	Kyoto_severe 0: not severe 1: severe	IM classification 0. no IM 1. Mild grade 1 (solitary) 2. grade 2 (multiple but localized) 3. grade 3 (diffuse)	Kyto_IM 0: None (0,1) 1: Mild (antrum:2) 2: Severe (corpus:3)	Kyoto_IM 0: Absent 1: Present	Kyoyo_severe 0: not severe 1: severe	HP 1. non-infected 2. infected 3. unknown	_longitudinal 1: antrum 2: angle 3: lowerbody 4: midbody 5. upperbody or cardia	1: lower 2: mid 3: upper	_circular 1: lessor curvature 2: greater curvature 3: posterior wall 4: anterior wall	Major cell type 1. Adenoca, PD 2. Signet ring cell carcinoma 3. Mucinous 4. adenoca, WD 5. adenoca, MD	Minor cell type 1. Adenoca, PD 2. Signet ring cell carcinoma 3. Mucinous 4. adenoca, WD 5. adenoca, MD	Int/Dif 0: Intestinal 1: Diffuse	AG_1 0: Diffuse_noAG 1: Dffuse_AG 2: Intestinal	AG_2 0: Diffuse_noAG 1: Dffuse_mildAG 2 : Diffuse_severeAG 3: Intestinal	IM_1 0: Diffuse_noIM 1: Diffuse_IM 2: Intestinal	IM_2 0: Diffuse_noIM 1: Diffuse_mildIM 2: Diffuse_severeIM 3: Intestinal	long (cm)	short (cm)	1: elevated (I, IIa, IIa+IIc) 2: flat (IIb) 3: depressed (IIc) 4: ulcer (III)	0: elevated 1: non-elevated	1. lamina propria 2.MM 3.SM1 4.SM2-	0 : M 1 : SM	0:M 1:SM1 2:SM2	Submucosal lesion (㎛)	Lymphovascular invasion 0 : no 1 : yes 2 : unknown	Perineural invasion 0 : no 1 : yes 2 : unknown	Mass Resection 0 : R0 1 : R1 2 : R2	positive lymph node	Total lymph node	T stage (AJCC 7th)	N stage (AJCC 7th)	M stage (AJCC 7th)	stage total
0	54	0	0	0	0	0	0	0	0	3	2	1	4	1		1	0	0	0	0	3		3	1	3	1	1	300	1	0	1	38	58	1	3	0	2
1	49	0	0	0	0	0	0	0	0	3	4	2	3	1		1	0	0	0	0	3		2	1	4	1	2	4000	1	0	0	5	52	1	2	0	2
1	35	2	1	1	0	0	0	0	0	2	3	1	4	2		1	1	1	0	0	1	0.8	2	1	4	1	2	2000	0	0	0	0	56	1	0	0	1
0	52	0	0	0	0	1	0	0	0	1	3	1	2	1		1	0	0	0	0	3		1	0	4	1	2	1200	0	0	0	0	36	1	0	0	1
1	45	0	0	0	0	1	0	0	0	3	3	1	2	2		1	0	0	0	0	0.9		3	1	1	0	0		0	0	0	0	49	1	0	0	1
1	55	1	0	0	0	3	2	1	1	3	4	2	4	2		1	0	0	1	2	0.5		2	1	1	0	0		0	0	0	0	26	1	0	0	1
0	60	2	1	1	0	2	1	1	0	3	3	1	3	2		1	1	1	1	1	0.9		3	1	1	0	0		0	0	0	0	33	1	0	0	1
0	54	3	1	1	0	1	0	0	0	2	1	1	4	2		1	1	1	0	0	0.9		2	1	3	1	1	500	0	0	0	0	32	1	0	0	1
0	43	0	0	0	0	0	0	0	0	2	3	1	2	1		1	0	0	0	0	2		3	1	4	1	2	4000	1	0	0	4	34	1	2	0	2
0	44	0	0	0	0	1	0	0	0	3	3	1	3	2		1	0	0	0	0	0.6		2	1	1	0	0		0	0	0	0	52	1	0	0	1
0	57	3	1	1	0	0	0	0	0	3	5	3	1	1		1	1	1	0	0	2		3	1	4	1	2	1000	0	0	0	0	43	1	0	0	1
0	56	3	1	1	0	0	0	0	0	3	4	2	1	2		1	1	1	0	0	2.5		3	1	2	0	0		0	0	0	0	41	1	0	0	1
1	62	5	2	1	1	2	1	1	0	3	3	1	1	2		1	1	2	1	1	1.8		2	1	3	1	1	500	0	0	0	0	45	1	0	0	1
0	52	0	0	0	0	0	0	0	0	2	1	1	1	1		1	0	0	0	0	1.3		2	1	3	1	1	150	0	0	0	0	73	1	0	0	1
0	45	2	1	1	0	0	0	0	0	3	1	1	1	1		1	1	1	0	0	0.7		2	1	1	0	0		0	0	0	0	27	1	0	0	1
0	46	2	1	1	0	0	0	0	0	3	4	2	1	2		1	1	1	0	0	1.5	1	3	1	1	0	0		0	0	0	0	60	1	0	0	1
1	55	3	1	1	0	2	1	1	0	2	4	2	1	2		1	1	1	1	1	2	1.9	2	1	1	0	0		0	0	0	0	53	1	0	0	1
0	61	5	2	1	1	0	0	0	0	3	1	1	4	2		1	1	2	0	0	2.5		2	1	4	1	2	3000	0	0	0	0	45	1	0	0	1
1	55	4	2	1	1	0	0	0	0	1	3	1	1	2		1	1	2	0	0	4.8	2.7	2	1	1	0	0		0	0	0	0	48	1	0	0	1
1	53	2	1	1	0	0	0	0	0	1	4	2	3	2		1	1	1	0	0	1.9	1.2	2	1	4	1	2	2000	0	0	0	0	56	1	0	0	1
0	55	0	0	0	0	2	1	1	0	1	4	2	1	2		1	0	0	1	1	2.3		1	0	1	0	0		0	0	0	0	41	1	0	0	1
1	40	3	1	1	0	0	0	0	0	1	1	1	2	2		1	1	1	0	0	1.2	1.2	2	1	2	0	0		0	0	0	0	36	1	0	0	1
1	42	0	0	0	0	2	1	1	0	3	4	2	3	1		1	0	0	1	1	2	1.3	4	1	1	0	0		0	0	0	0	34	1	0	0	1
1	47	3	1	1	0	0	0	0	0	3	4	2	3	1		1	1	1	0	0	2.5	0.6	3	1	4	1	2		0	1	0	3	60	3	1	0	2
1	67	1	0	0	0	0	0	0	0	3	5	3	1	2		1	0	0	0	0	2.1	2	3	1	4	1	2	1750	0	0	0	0	37	1	0	0	1
1	35	2	1	1	0	0	0	0	0	3	3	1	3	2		1	1	1	0	0	1.6	1.1	3	1	1	0	0		0	0	0	0	42	1	0	0	1
1	56	0	0	0	0	1	0	0	0	2	4	2	1	2		1	0	0	0	0	5.1	4.5	2	1	2	0	0		0	0	0	0	33	1	0	0	1
0	62	6	2	1	1	3	2	1	1	3	3	1	4	1		1	1	2	1	2	2.2	1.7	1	0	4	1	2	3000	1	1	0	0	33	1	0	0	1
0	69	2	1	1	0	2	1	1	0	1	4	2	1	2		1	1	1	1	1	4	3	2	1	1	0	0		0	1	0	6	33	1	1	0	1
0	39	2	1	1	0	2	1	1	0	1	3	1	1	1		1	1	1	1	1	3.7	3.5	3	1	4	1	2		0	0	0	0	82	2	0	0	1
0	74	5	2	1	1	2	1	1	0	2	1	1	2	1		1	1	2	1	1	1.2	0.5	2	1	2	0	0		0	0	0	0	17	1	0	0	1
0	52	6	2	1	1	1	0	0	0	3	5	3	3	1		1	1	2	0	0	2.5	1.4	3	1	4	1	2	2000	0	0	0	0	32	1	0	0	1
1	46	2	1	1	0	2	1	1	0	2	4	2	4	2		1	1	1	1	1	3.5	1.1	3	1	1	0	0		0	0	0	0	58	1	0	0	1
1	44	2	1	1	0	2	1	1	0	3	4	2	2	2		1	1	1	1	1	2	1.5	3	1	1	0	0		0	0	0	0	50	1	0	0	1
0	51	0	0	0	0	0	0	0	0	3	5	3	4	1		1	0	0	0	0	2.7	2	4	1	4	1	2	5000	0	0	0	0	79	1	0	0	1
0	54	1	0	0	0	0	0	0	0	2	1	1	3	1		1	0	0	0	0	5	2.1	2	1	4	1	2	4000	0	0	0	0	42	1	0	0	1
1	61	5	2	1	1	3	2	1	1	2	1	1	1	1		1	1	2	1	2	4	2.5	2	1	2	0	0		0	0	0	0	54	1	0	0	1
1	70	0	0	0	0	0	0	0	0	2	4	2	4	2		1	0	0	0	0	2	1.2	2	1	4	1	2	600	1	0	0	0	34	1	0	0	1
1	53	0	0	0	0	0	0	0	0	2	3	1	1	2		1	0	0	0	0	2.5	2.2	2	1	2	0	0		0	0	0	0	32	1	0	0	1
1	28	2	1	1	0	0	0	0	0	1	1	1	4	2		1	1	1	0	0	5	4	3	1	2	0	0		0	0	0	0	45	1	0	0	1
1	48	6	2	1	1	3	2	1	1	3	4	2	3	2		1	1	2	1	2	13	8.4	1	0	4	1	2	3000	1	0	0	1	39	1	1	0	1
1	50	3	1	1	0	0	0	0	0	3	1	1	1	1		1	1	1	0	0	5.2	4	1	0	1	0	0		0	0	0	0	67	1	0	0	1
1	52	5	2	1	1	3	2	1	1	2	4	2	4	1		1	1	2	1	2	3.8	3	3	1	3	1	1	150	1	0	0	0	62	1	0	0	1
1	49	0	0	0	0	0	0	0	0	2	3	1	1	1		1	0	0	0	0	2	1.3	3	1	2	0	0		0	0	0	0	81	1	0	0	1
0	46	0	0	0	0	0	0	0	0	1	4	2	3	1		1	0	0	0	0	0.9	0.6	3	1	1	0	0		0	0	0	0	51	1	0	0	1
1	35	0	0	0	0	0	0	0	0	3	4	2	4	1		1	0	0	0	0	1.5		3	1	2	0	0		0	0	0	0	21	1	0	0	1
1	81	6	2	1	1	3	2	1	1	3	1	1	2	1		1	1	2	1	2	3.5	3.2	3	1	4	1	2	1500	0	0	0	0	52	1	0	0	1
1	55	4	2	1	1	0	0	0	0	2	5	3	1	1		1	1	2	0	0	1.8	0.9	3	1	4	1	2	1000	1	0	1	0	41	1	0	0	1
1	32	2	1	1	0	2	1	1	0	2	1	1	1	2		1	1	1	1	1	2.5	1.1	2	1	1	0	0		0	0	0	0	75	1	0	0	1
1	67	6	2	1	1	0	0	0	0	1	1	1	1	2		1	1	2	0	0	3.5	3.3	2	1	1	0	0		0	0	0	0	28	1	0	0	1
1	56	1	0	0	0	3	2	1	1	3	1	1	1	1		1	0	0	1	2	3	2	1	0	4	1	2	1000	0	0	0	0	37	1	0	0	1
0	53	2	1	1	0	1	0	0	0	3	4	2	4	1		1	1	1	0	0	2.9	2.8	2	1	4	1	2	550	0	0	0	0	41	1	0	0	1
1	52	0	0	0	0	0	0	0	0	3	1	1	3	2		1	0	0	0	0	4.2	1.5	2	1	4	1	2	1000	0	0	0	0	37	1	0	0	1
1	54	3	1	1	0	2	1	1	0	2	3	1	1	2		1	1	1	1	1	3.8	2.8	3	1	2	0	0		0	0	0	0	69	1	0	0	1
1	66	0	0	0	0	0	0	0	0	2	3	1	2	1		1	0	0	0	0	2	1.4	1	0	4	1	2	1000	1	0	0	0	55	1	0	0	1
1	60	0	0	0	0	0	0	0	0	3	3	1	4	2		1	0	0	0	0	6.3	2.7	2	1	1	0	0		0	0	0	0	70	1	0	0	1
1	49	2	1	1	0	0	0	0	0	3	3	1	1	2		1	1	1	0	0	3.2		3	1	2	0	0		0	0	0	0	56	1	0	0	1
1	41	3	1	1	0	0	0	0	0	2	3	1	3	2		1	1	1	0	0	7.7	2.9	2	1	3	1	1	100	1	0	0	0	58	1	0	0	1
1	61	6	2	1	1	0	0	0	0	3	1	1	3	1		1	1	2	0	0	3.2	1.5	2	1	2	0	0		0	0	0	0	53	1	0	0	1
1	58	0	0	0	0	0	0	0	0	3	4	2	3	1		1	0	0	0	0	4.7	4.3	3	1	2	0	0		0	0	0	0	42	1	0	0	1
1	67	3	1	1	0	0	0	0	0	3	3	1	1	1		1	1	1	0	0	2		1	0	4	1	2	2000	0	0	0	0	32	1	0	0	1
1	61	0	0	0	0	0	0	0	0	3	1	1	1	2		1	0	0	0	0	1.2		1	0	1	0	0		0	0	0	0	65	1	0	0	1
1	69	6	2	1	1	2	1	1	0	3	5	3	1	1		1	1	2	1	1	5		3	1	2	0	0		0	0	0	0	45	1	0	0	1
0	52	2	1	1	0	2	1	1	0	3	1	1	4	1		1	1	1	1	1	0.5		3	1	1	0	0		0	0	0	0	32	1	0	0	1
0	57	4	2	1	1	2	1	1	0	2	3	1	1	1		1	1	2	1	1	0.2		3	1	1	0	0		0	0	0	0	49	1	0	0	1
1	52	2	1	1	0	0	0	0	0	2	1	1	2	2		1	1	1	0	0	4		2	1	1	0	0		0	0	0	0	72	1	0	0	1
1	64	2	1	1	0	1	0	0	0	3	3	1	2	1		1	1	1	0	0	2.8		3	1	4	1	2	500	0	0	0	0	91	1	0	0	1
1	46	4	2	1	1	1	0	0	0	3	3	1	3	1		1	1	2	0	0	2	1.2	3	1	3	1	1	100	0	0	0	0	44	1	0	0	1
1	59	3	1	1	0	1	0	0	0	1	3	1	2	1		1	1	1	0	0	5		2	1	1	0	0		0	0	0	0	68	1	0	0	1
1	66	4	2	1	1	1	0	0	0	3	3	1	1	1		1	1	2	0	0	4.5		1	0	4	1	2	3000	1	0	0	9	36	1	3	0	2
1	60	0	0	0	0	0	0	0	0	2	1	1	1	2		1	0	0	0	0	3		2	1	1	0	0		0	0	0	0	34	1	0	0	1
1	56	2	1	1	0	2	1	1	0	3	3	1	1	1		1	1	1	1	1	2.5		1	0	4	1	2	3000	0	0	0	0	25	1	0	0	1
1	50	2	1	1	0	0	0	0	0	2	4	2	2	2		1	1	1	0	0	1.7	1	1	0	1	0	0		0	0	0	0	78	1	0	0	1
1	40	1	0	0	0	0	0	0	0	2	3	1	1	2		1	0	0	0	0	2		3	1	4	1	2	2000	0	0	0	0	49	1	0	0	1
0	50	0	0	0	0	1	0	0	0	2	1	1	1	1		1	0	0	0	0	7	2.9	1	0	4	1	2	2500	1	1	0	0	58	1	0	0	1
1	69	0	0	0	0	1	0	0	0	3	4	2	1	2		1	0	0	0	0	2.8	2.1	1	0	2	0	0		0	0	0	0	49	1	0	0	1
1	55	2	1	1	0	2	1	1	0	1	4	2	2	2		1	1	1	1	1	1.5	1	2	1	1	0	0		0	0	0	0	43	1	0	0	1
0	50	1	0	0	0	3	2	1	1	2	1	1	3	1		1	0	0	1	2	1.5	1	2	1	2	0	0		0	0	0	0	46	1	0	0	1
1	79	2	1	1	0	1	0	0	0	3	4	2	3	1		1	1	1	0	0	3	1	1	0	2	0	0		0	0	0	0	40	1	0	0	1
1	72	1	0	0	0	2	1	1	0	3	1	1	2	1		1	0	0	1	1	1.8	1.2	2	1	2	0	0		0	0	0	0	61	1	0	0	1
1	48	2	1	1	0	1	0	0	0	3	5	3	1	2		1	1	1	0	0	2	1.5	1	0	1	0	0		0	0	0	0	61	1	0	0	1
1	80	5	2	1	1	1	0	0	0	2	1	1	1	1		1	1	2	0	0	7.5	4.3	1	0	4	1	2	2000	1	0	1	0	43	1	0	0	1
0	50	0	0	0	0	0	0	0	0	3	4	2	3	2		1	0	0	0	0	3.4	2.2	3	1	2	0	0		0	0	0	0	54	1	0	0	1
1	85	6	2	1	1	0	0	0	0	3	4	2	3	1		1	1	2	0	0	5	6	1	0	4	1	2	2000	1	0	0	1	42	1	1	0	1
1	37	0	0	0	0	0	0	0	0	2	1	1	1	2		1	0	0	0	0	2	2	4	1	2	0	0		0	0	0	0	27	1	0	0	1
1	35	1	0	0	0	1	0	0	0	2	3	1	1	2		1	0	0	0	0	2.7	1.2	2	1	1	0	0		0	0	0	0	50	1	0	0	1
0	55	6	2	1	1	0	0	0	0	2	3	1	2	1		1	1	2	0	0	2	1	1	0	4	1	2	2000	1	1	0	0	54	1	0	0	1
1	53	3	1	1	0	0	0	0	0	2	4	2	2	2		1	1	1	0	0	3.5	2	4	1	3	1	1	200	0	0	0	0	44	1	0	0	1
1	34	0	0	0	0	0	0	0	0	3	3	1	2	2		1	0	0	0	0	1	0.5	3	1	1	0	0		0	0	0	0	33	1	0	0	1
0	53	0	0	0	0	2	1	1	0	3	1	1	2	1		1	0	0	1	1	2.5	2	1	0	4	1	2	2000	0	1	0	0	34	1	0	0	1
0	45	2	1	1	0	1	0	0	0	2	3	1		2		1	1	1	0	0	1.5		2	1	2	0	0		0	0	0	0	56	1	0	0	1
0	67	0	0	0	0	0	0	0	0	3	5	3	3	1		1	0	0	0	0	3.1		2	1	4	1	2	2000	0	0	0	0	52	1	0	0	1
0	35	0	0	0	0	0	0	0	0	1	4	2	4	1		1	0	0	0	0	2.5	2	4	1	4	1	2	3000	0	1	0	1	40	1	1	0	1
0	52	2	1	1	0	0	0	0	0	3	3	1	4	1		1	1	1	0	0	3	3	3	1	1	0	0		0	0	0	0	58	1	0	0	1
0	39	0	0	0	0	0	0	0	0	2	3	1	2	1		1	0	0	0	0	2	1.5	2	1	4	1	2	2000	0	0	0	0	61	1	0	0	1
1	50	2	1	1	0	1	0	0	0	1	1	1	3	1		1	1	1	0	0	2.2	2	3	1	4	1	2	2000	0	0	0	0	59	1	0	0	1
1	59	2	1	1	0	1	0	0	0	3	1	1	2	2		1	1	1	0	0	2.7		2	1	1	0	0		0	0	0	0	42	1	0	0	1
0	51	0	0	0	0	0	0	0	0	2	1	1	1	1		1	0	0	0	0	3	2	3	1	3	1	1	100	0	0	0	0	29	1	0	0	1
0	68	4	2	1	1	1	0	0	0	3	3	1	1	1		1	1	2	0	0	5.5	4	2	1	2	0	0		0	0	0	0	41	1	0	0	1
0	50	0	0	0	0	2	1	1	0	2	4	2	3	1		1	0	0	1	1	2.8	2.5	2	1	4	1	2	2000	1	0	0	0	33	1	0	0	1
1	74	6	2	1	1	0	0	0	0	1	1	1	3	1		1	1	2	0	0	2	2	3	1	4	1	2	2000	0	0	0	0	27	1	0	0	1
0	60	2	1	1	0	0	0	0	0	2	1	1	1	1		1	1	1	0	0	3.7	2	3	1	4	1	2	1500	0	0	0	0	33	1	0	0	1
1	34	2	1	1	0	0	0	0	0	3	3	1	1	2		1	1	1	0	0	2.3	2	3	1	2	0	0		0	0	0	0	37	1	0	0	1
1	65	0	0	0	0	2	1	1	0	3	3	1	1	1		1	0	0	1	1	2	1.5	3	1	1	0	0		0	0	0	0	21	1	0	0	1
0	52	0	0	0	0	2	1	1	0	3	3	1	1	1		1	0	0	1	1	3	1.8	3	1	2	0	0		0	0	0	0	37	1	0	0	1
1	45	0	0	0	0	0	0	0	0	1	1	1	4	2		1	0	0	0	0	1.6	0.7	3	1	2	0	0		0	0	0	0	33	1	0	0	1
1	66	1	0	0	0	0	0	0	0	2	3	1	2	1		1	0	0	0	0	2.3	1.7	2	1	3	1	1	150	1	0	0	4	24	1	2	0	2
0	50	0	0	0	0	2	1	1	0	3	4	2	2	2		1	0	0	1	1	3.8	2.5	3	1	4	1	2	2000	0	0	0	0	56	1	0	0	1
1	70	1	0	0	0	2	1	1	0	3	1	1	2	1		1	0	0	1	1	1.5	1.3	3	1	2	0	0		0	0	0	0	20	1	0	0	1
0	55	0	0	0	0	0	0	0	0	2	1	1	2	1		1	0	0	0	0	0.9	0.5	1	0	2	0	0		0	0	0	0	47	1	0	0	1
0	66	1	0	0	0	0	0	0	0	3	4	2	3	1		1	0	0	0	0	1.9	1.5	1	0	4	1	2	25000	0	0	0	0	57	1	0	0	1
1	0	0	0	0	0	0	0	0	0	3	4	2	1	1		1	0	0	0	0	4.6	4	2	1	1	0	0		0	0	0	0	61	1	0	0	1
1	58	2	1	1	0	0	0	0	0	3	4	2	3	2		1	1	1	0	0	3.4	1.3	2	1	4	1	2	900	0	0	0	0	51	1	0	0	1
0	53	2	1	1	0	0	0	0	0	3	1	1	2	1		1	1	1	0	0	4.4	2.4	3	1	3	1	1	200	1	0	0	0	20	1	0	0	1
0	51	0	0	0	0	2	1	1	0	1	4	2	4	1		1	0	0	1	1	3	1.4	2	1	1	0	0		0	0	0	0	32	1	0	0	1
0	58	2	1	1	0	0	0	0	0	2	4	2	4	1		1	1	1	0	0	3.5	2.8	2	1	4	1	2	2000	0	0	0	0	35	1	0	0	1
1	64	4	2	1	1	0	0	0	0	3	1	1	1	2		1	1	2	0	0	5	4	2	1	2	0	0		0	0	0	0	46	1	0	0	1
0	41	0	0	0	0	0	0	0	0	2	4	2	2	2		1	0	0	0	0	2.5	1.5	2	1	2	0	0		0	0	0	0	52	1	0	0	1
0	65	2	1	1	0	3	2	1	1	1	3	1	3	2		1	1	1	1	2	4	2.4	2	1	2	0	0		0	0	0	0	50	1	0	0	1
0	65	0	0	0	0	2	1	1	0	3	4	2	4	2		1	0	0	1	1	2	1.7	2	1	4	1	2	5000	0	0	0	0	30	1	0	0	1
0	40	2	1	1	0	3	2	1	1	1	1	1	3	1		1	1	1	1	2	2.4	2	1	0	4	1	2	1200	0	0	0	1	41	1	1	0	1
1	28	0	0	0	0	0	0	0	0	3	1	1	1	2		1	0	0	0	0	2.8	2.4	3	1	1	0	0		0	0	0	0	8	1	0	0	1
0	76	2	1	1	0	0	0	0	0	3	5	3	2	1		1	1	1	0	0	11.5	7.5	2	1	3	1	1	350	0	0	0	0	49	1	0	0	1
1	74	5	2	1	1	3	2	1	1	2	4	2	3	1		1	1	2	1	2	3.5	2.5	2	1	4	1	2	3000	1	0	0	0	26	1	0	0	1
0	47	1	0	0	0	0	0	0	0	2	4	2	1	2		1	0	0	0	0	1.5	0.7	2	1	3	1	1	500	0	0	0	0	28	1	0	0	1
0	46	0	0	0	0	2	1	1	0	3	3	1	1	2		1	0	0	1	1	1.1	0.7	2	1	3	1	1	150		0	0	0	33	1	0	0	1
1	46	0	0	0	0	0	0	0	0	3	3	1	1	2		1	0	0	0	0	3	2	3	1	2	0	0		0	0	0	0	83	1	0	0	1
1	67	2	1	1	0	0	0	0	0	1	1	1	1	1		1	1	1	0	0	2.2	0.9	1	0	2	0	0		0	0	0	0	74	1	0	0	1
1	70	2	1	1	0	0	0	0	0	1	4	2	4	2		1	1	1	0	0	2.2	1.2	2	1	2	0	0		0	0	0	0	30	1	0	0	1
0	72	0	0	0	0	0	0	0	0	3	4	2	1	1		1	0	0	0	0	4	2.5	2	1	2	0	0		0	0	0	0	50	1	0	0	1
0	50	0	0	0	0	0	0	0	0	3	3	1	2	1		1	0	0	0	0	2.5	1.8	1	0	4	1	2	5000	1	0	0	3	58	1	2	0	2
1	52	0	0	0	0	0	0	0	0	3	3	1	1	1		1	0	0	0	0	4.5		3	1	2	0	0		0	0	0	0	46	1	0	0	1
0	75	0	0	0	0	0	0	0	0	1	1	1	4	1		1	0	0	0	0	2.8	2	1	0	4	1	2	5000	0	0	0	0	47	1	0	0	1
0	63	0	0	0	0	3	2	1	1	3	4	2	4	2		1	0	0	1	2	1.5	1.3	3	1	4	1	2	2000	0	1	0	0	30	1	0	0	1
1	64	5	2	1	1	2	1	1	0	3	3	1	1	1		1	1	2	1	1	2.5	1.1	3	1	2	0	0		0	0	0	0	57	1	0	0	1
1	49	0	0	0	0	0	0	0	0	3	5	3	4	1		1	0	0	0	0	2	1.3	3	1	2	0	0		0	0	0	0	48	1	0	0	1
1	68	0	0	0	0	1	0	0	0	3	3	1	2	1		1	0	0	0	0	4.5	2	2	1	1	0	0		0	0	0	1	31	1	1	0	1
0	65	2	1	1	0	3	2	1	1	3	2	1	4	1		1	1	1	1	2	2	1.8	3	1	2	0	0		0	0	0	0	58	1	0	0	1
0	53	3	1	1	0	0	0	0	0	3	5	3	3	1		1	1	1	0	0	1.5	0.6	2	1	3	1	1	350	0	0	0	0	76	1	0	0	1
1	40	0	0	0	0	0	0	0	0	2	1	1	4	1		1	0	0	0	0	6	4	2	1	4	1	2	700	0	0	0	1	38	1	1	0	1
1	67	0	0	0	0	0	0	0	0	1	1	1	1	2		1	0	0	0	0	2.2	2.2	3	1	1	0	0		0	0	0	0	34	1	0	0	1
0	52	2	1	1	0	2	1	1	0	3	4	2	4	2		1	1	1	1	1	1.5	1	3	1	4	1	2	700	0	0	0	0	45	1	0	0	1
0	52	1	0	0	0	0	0	0	0	3	1	1	3	1		1	0	0	0	0	1.5	1	3	1	3	1	1	200	0	0	0	0	54	1	0	0	1
0	43	0	0	0	0	2	1	1	0	3	5	3	3	1		1	0	0	1	1	1.5	1.5	3	1	1	0	0		0	0	0	0	53	1	0	0	1
0	55	1	0	0	0	2	1	1	0	3	4	2	4	1		1	0	0	1	1	13	10.5	2	1	4	1	2	1000	1	0	0	0	39	1	0	0	1
0	57	2	1	1	0	2	1	1	0	1	3	1	2	2		1	1	1	1	1	2.2	1.8	3	1	2	0	0		0	0	0	0	29	1	0	0	1
1	49	3	1	1	0	1	0	0	0	3	3	1	1	1		1	1	1	0	0	2.5	1.5	3	1	2	0	0		0	0	0	0	48	1	0	0	1
0	33	2	1	1	0	2	1	1	0	3	5	3	1	1		1	1	1	1	1	1	0.8	3	1	1	0	0		0	0	0	0	72	1	0	0	1
0	55	1	0	0	0	1	0	0	0	3	5	3	2	1		1	0	0	0	0	0.5		2	1	1	0	0		0	0	0	0	10	1	0	0	1
0	40	2	1	1	0	3	2	1	1	3	3	1	3	2		1	1	1	1	2	6.7	4.5	3	1	4	1	2	4000	0	1	0	4	47	1	2	0	2
0	44	0	0	0	0	0	0	0	0	3	1	1	4	2		1	0	0	0	0	0.6	0.5	2	1	1	0	0		0	0	0	0	29	1	0	0	1
0	42	0	0	0	0	0	0	0	0	3	1	1	1	2		1	0	0	0	0	3.2	0.8	2	1	1	0	0		0	0	0	0	32	1	0	0	1
0	57	1	0	0	0	1	0	0	0	3	4	2	3	2		1	0	0	0	0	2.7	1.2	1	0	4	1	2	3000	1	1	0	0	51	1	0	0	1
0	47	0	0	0	0	1	0	0	0	3	3	1	4	2		1	0	0	0	0	0.8	0.4	3	1	1	0	0		0	0	0	0	35	1	0	0	1
0	60	3	1	1	0	3	2	1	1	3	3	1	4	3		1	1	1	1	2	0.5		3	1	4	1	2	2200	0	0	0	0	42	1	0	0	1
0	47	1	0	0	0	2	1	1	0	3	1	1	1	2		1	0	0	1	1	2.5	1.2	3	1	1	0	0		0	0	0	0	60	1	0	0	1
0	50	2	1	1	0	3	2	1	1	3	3	1	3	1		1	1	1	1	2	1.5	0.9	3	1	1	0	0		0	0	0	0	65	1	0	0	1
1	65	2	1	1	0	3	2	1	1	3	3	1	2	5		0	2	3	2	3	6.5	5.5	1	0	4	1	2	2500	1	0	0	1	30	1	1	0	1
0	40	1	0	0	0	2	1	1	0	3	1	1	1	2		1	0	0	1	1	3	2.5	3	1	4	1	2	1500	0	0	0	0	37	1	0	0	1
1	51	2	1	1	0	2	1	1	0	3	1	1	1	2		1	1	1	1	1	3	2.5	4	1	1	0	0		0	0	0	0	45	1	0	0	1
1	57	2	1	1	0	2	1	1	0	3	1	1	1	2		1	1	1	1	1	3	2	4	1	3	1	1	150	0	0	0	0	18	1	0	0	1
1	67	2	1	1	0	3	2	1	1	3	1	1	3	5		0	2	3	2	3	1.4	1.2	3	1	4	1	2	1400	0	0	0	0	42	1	0	0	1
1	52	4	2	1	1	3	2	1	1	3	1	1	1	1		1	1	2	1	2	3.5	2.5	3	1	1	0	0		0	0	0	0	24	1	0	0	1
0	48	1	0	0	0	3	2	1	1	3	1	1	1	2		1	0	0	1	2	2	1.5	4	1	4	1	2	1000	0	0	0	0	34	1	0	0	1
1	34	1	0	0	0	1	0	0	0	3	3	1	4	2		1	0	0	0	0	1.3	1.3	2	1	1	0	0		0	0	0	0	52	1	0	0	1
1	54	1	0	0	0	3	2	1	1	3	4	2	4	2		1	0	0	1	2	2.5	2	3	1	4	1	2	800	0	0	0	0	49	1	0	0	1
0	37	0	0	0	0	3	2	1	1	3	5	3	1	5		0	2	3	2	3	3	2.5	4	1	2	0	0		0	0	0	0	50	1	0	0	1
0	60	0	0	0	0	1	0	0	0	3	3	1	1	2		1	0	0	0	0	0.5	0.5	2	1	1	0	0		0	0	0	0	28	1	0	0	1
0	62	6	2	1	1	3	2	1	1	3	3	1	3	1		1	1	2	1	2	1	0.5	3	1	2	0	0		0	0	0	0	35	1	0	0	1
1	63	0	0	0	0	0	0	0	0	3	2	1	3	2		1	0	0	0	0	1	1	3	1	1	0	0		0	0	0	0	28	1	0	0	1
0	62	0	0	0	0	3	2	1	1	3	3	1	1	2		1	0	0	1	2	1.5	1	2	1	1	0	0		0	0	0	0	30	1	0	0	1
1	58	0	0	0	0	2	1	1	0	3	3	1	3	2		1	0	0	1	1	3.5	3	4	1	4	1	2	7000	0	0	0	0	48	1	0	0	1
0	41	0	0	0	0	2	1	1	0	1	1	1	4	2		1	0	0	1	1	0.8	0.5	2	1	1	0	0		0	0	0	0	26	1	0	0	1
0	45	1	0	0	0	3	2	1	1	3	5	3	3	2		1	0	0	1	2	3.5	2.8	2	1	4	1	2	1000	0	0	0	0	41	1	0	0	1
1	63	0	0	0	0	0	0	0	0	1	2	1	3	2		1	0	0	0	0	0.5	0.5	2	1	4	1	2	1500	0	0	0	1	25	1	1	0	1
0	52	1	0	0	0	2	1	1	0	3	4	2	3	2		1	0	0	1	1	3	2	4	1	4	1	2	6000	0	0	0	0	63	1	0	0	1
0	40	2	1	1	0	2	1	1	0	3	1	1	4	2		1	1	1	1	1	2	1.8	3	1	4	1	2	1000	0	0	0	0	40	1	0	0	1
1	45	0	0	0	0	0	0	0	0	3	5	3	3	1		1	0	0	0	0	2.5	2	4	1	4	1	2	2000	1	0	0	1	53	1	1	0	1
1	51	2	1	1	0	2	1	1	0	3	3	1	4	1		1	1	1	1	1	1.2	1	2	1	4	1	2	1500	0	0	0	0	41	1	0	0	1
0	45	0	0	0	0	1	0	0	0	3	5	3	3	2		1	0	0	0	0	0.5	0.3	4	1	1	0	0		0	0	0	0	56	1	0	0	1
1	62	6	2	1	1	0	0	0	0	3	5	3	1	5		0	2	3	2	3	2.5	2	3	1	4	1	2	1500	0	0	0	0	55	1	0	0	1
1	77	1	0	0	0	3	2	1	1	1	1	1	4	2		1	0	0	1	2	1.5	1.2	3	1	1	0	0		0	0	0	0	51	1	0	0	1
0	75	1	0	0	0	3	2	1	1	3	3	1	4	1		1	0	0	1	2	1.7	1.5	4	1	4	1	2	5000	1	0	0	0	41	1	0	0	1
0	73	5	2	1	1	3	2	1	1	3	3	1	3	1		1	1	2	1	2	3	2.5	3	1	2	0	0		0	0	0	0	53	1	0	0	1
1	62	1	0	0	0	2	1	1	0	3	2	1	1	2		1	0	0	1	1	3.4	3	2	1	1	0	0		0	0	0	0	26	1	0	0	1
1	34	2	1	1	0	2	1	1	0	3	1	1	1	2		1	1	1	1	1	2.2	1.2	4	1	1	0	0		0	0	0	0	39	1	0	0	1
0	56	2	1	1	0	0	0	0	0	3	1	1	1	2		1	1	1	0	0	0.5	0.5	2	1	1	0	0		0	0	0	0	28	1	0	0	1
1	54	2	1	1	0	1	0	0	0	3	4	2	3	2		1	1	1	0	0	2.7	2.5	3	1	4	1	2	1000	0	0	0	0	26	1	0	0	1
0	64	6	2	1	1	3	2	1	1	3	1	1	2	2		1	1	2	1	2	6	3.5	2	1	3	1	1	400	0	0	0	0	51	1	0	0	1
1	40	0	0	0	0	0	0	0	0	3	1	1	3	2		1	0	0	0	0	1.2	1	3	1	3	1	1	300	0	0	0	0	34	1	0	0	1
0	49	2	1	1	0	1	0	0	0	3	1	1	3	2		1	1	1	0	0	0.5	0.4	2	1	1	0	0		0	0	0	0	48	1	0	0	1
0	53	5	2	1	1	3	2	1	1	3	4	2	1	5		0	2	3	2	3	3.2	2	2	1	4	1	2	4000	0	0	0	0	41	1	0	0	1
1	31	1	0	0	0	0	0	0	0	3	1	1	2	2		1	0	0	0	0	0.7	0.7	3	1	1	0	0		0	0	0	0	38	1	0	0	1
0	37	0	0	0	0	2	1	1	0	3	3	1	4	1		1	0	0	1	1	1.3	1	3	1	2	0	0		0	0	0	0	30	1	0	0	1
1	52	6	2	1	1	0	0	0	0	3	3	1	4	2		1	1	2	0	0	1.5	1.2	3	1	4	1	2	3000	0	0	0	0	22	1	0	0	1
1	50	1	0	0	0	0	0	0	0	3	4	2	4	2		1	0	0	0	0	2.4	1.7	2	1	4	1	2	2000	0	0	0	0	42	1	0	0	1
0	54	2	1	1	0	3	2	1	1	3	3	1	3	2		1	1	1	1	2	1.1	0.8	2	1	1	0	0		0	0	0	0	29	1	0	0	1
1	33	2	1	1	0	1	0	0	0	1	3	1	1	1		1	1	1	0	0	0.5	0.5	3	1	2	0	0		0	0	0	0	40	1	0	0	1
1	40	0	0	0	0	0	0	0	0	3	4	2	3	2		1	0	0	0	0	2	2.5	3	1	4	1	2	800	0	0	0	10	44	1	2	0	2
1	40	2	1	1	0	1	0	0	0	3	1	1	3	5		0	2	3	2	3	2.5	1.5	3	1	1	0	0		0	0	0	0	24	1	0	0	1
0	82	4	2	1	1	3	2	1	1	3	4	2	4	2		1	1	2	1	2	4	3	2	1	4	1	2	3000	0	0	0	0	25	1	0	0	1
0	47	4	2	1	1	2	1	1	0	1	4	2	2	1		1	1	2	1	1	0.9	0.8	2	1	4	1	2	1500	0	0	0	0	44	1	0	0	1
0	63	3	1	1	0	2	1	1	0	1	4	2	4	1		1	1	1	1	1	1.5	1.2	3	1	4	1	2	2000	0	0	0	0	42	1	0	0	1
1	66	5	2	1	1	2	1	1	0	3	1	1	1	2		1	1	2	1	1	5		3	1	1	0	0		0	0	0	0	24	1	0	0	1
1	74	4	2	1	1	2	1	1	0	2	1	1	1	1		1	1	2	1	1	2.8	1.5	3	1	4	1	2	3000	0	0	0	0	26	1	0	0	1
0	63	4	2	1	1	2	1	1	0	2	4	2	3	1		1	1	2	1	1	2.5	2	3	1	4	1	2	2000	0	0	0	1	24	1	1	0	1
1	54	1	0	0	0	0	0	0	0	3	4	2	1	1		1	0	0	0	0	4	2	3	1	4	1	2	1000	0	0	0	0	21	1	0	0	1
1	59	0	0	0	0	0	0	0	0	3	5	3	1	2		1	0	0	0	0	1.5	1	2	1	1	0	0		0	0	0	0	23	1	0	0	1
0	39	0	0	0	0	0	0	0	0	3	4	2	1	1		1	0	0	0	0	2	1	2	1	2	0	0		0	0	0	0	16	1	0	0	1
1	52	0	0	0	0	0	0	0	0	2	4	2	4	2		1	0	0	0	0	1.5	1.5	3	1	1	0	0		0	0	0	0	38	1	0	0	1
1	46	3	1	1	0	2	1	1	0	3	4	2	4	2		1	1	1	1	1	1.5	1.5	3	1	1	0	0		0	0	0	0	24	1	0	0	1
0	78	6	2	1	1	2	1	1	0	3	1	1	3	5		0	2	3	2	3	2	2	3	1	4	1	2	1500	0	0	0	0	28	1	0	0	1
0	60	0	0	0	0	3	2	1	1	3	3	1	1	2		1	0	0	1	2	1.5	1	3	1	1	0	0		0	0	0	0	35	1	0	0	1
0	45	0	0	0	0	1	0	0	0	3	1	1	2	2		1	0	0	0	0	1.5	1.5	2	1	1	0	0		0	0	0	0	18	1	0	0	1
1	51	3	1	1	0	0	0	0	0	1	3	1	2	2		1	1	1	0	0	1.3	1.3	3	1	1	0	0		0	0	0	0	24	1	0	0	1
1	61	4	2	1	1	2	1	1	0	3	3	1	4	2		1	1	2	1	1	0.8	0.5	3	1	3	1	1	350	0	0	0	0	37	1	0	0	1
1	48	0	0	0	0	0	0	0	0	3	4	2	4	2		1	0	0	0	0	1	1	3	1	1	0	0		0	0	0	0	50	1	0	0	1
0	59	2	1	1	0	1	0	0	0	3	3	1	4	2		1	1	1	0	0	1.2	1	2	1	2	0	0		0	0	0	0	44	1	0	0	1
0	58	0	0	0	0	1	0	0	0	2	1	1	4	5		0	2	3	2	3	1.6	1.5	3	1	4	1	2	700	0	0	0	1	31	1	1	0	1
1	78	4	2	1	1	2	1	1	0	3	4	2	3	2		1	1	2	1	1	2.5	1.5	2	1	2	0	0		0	0	0	0	20	1	0	0	1
0	56	1	0	0	0	2	1	1	0	3	3	1	2	2		1	0	0	1	1	1	1	4	1	2	0	0		0	0	0	0	33	1	0	0	1
0	30	1	0	0	0	0	0	0	0	3	4	2	4	2		1	0	0	0	0	1.8	1.5	3	1	4	1	2	1000	0	0	0	0	39	1	0	0	1
0	48	2	1	1	0	2	1	1	0	2	1	1	1	1		1	1	1	1	1	1.5	1	2	1	2	0	0		0	0	0	0	45	1	0	0	1
1	46	4	2	1	1	2	1	1	0	3	3	1	1	2		1	1	2	1	1	2	2	4	1	1	1	2	1000	0	0	0	0	54	1	0	0	1
1	52	2	1	1	0	2	1	1	0	3	3	1	1	2		1	1	1	1	1	0.6	0.6	3	1	1	0	0		0	0	0	0	24	1	0	0	1
0	37	2	1	1	0	1	0	0	0	2	3	1	1	2		1	1	1	0	0	2	1.5	4	1	2	0	0		0	0	0	0	46	1	0	0	1
0	75	1	0	0	0	1	0	0	0	3	1	1	1	1		1	0	0	0	0	4	3.7	3	1	4	1	2	3500	0	0	0	0	16	1	0	0	1
0	59	4	2	1	1	3	2	1	1	3	4	2	1	1		1	1	2	1	2	2.8	2.7	4	1	2	0	0		0	0	0	0	36	1	0	0	1
1	61	1	0	0	0	2	1	1	0	2	3	1	4	2		1	0	0	1	1	0.8	0.6	3	1	1	0	0		0	0	0	0	58	1	0	0	1
0	62	1	0	0	0	1	0	0	0	3	1	1	2	1		1	0	0	0	0	5	4.5	2	1	4	1	2	1500	0	0	0	0	53	1	0	0	1
1	60	5	2	1	1	1	0	0	0	1	1	1	4	1		1	1	2	0	0	4.5	1.7	3	1	4	1	2	2000	0	0	0	0	34	1	0	0	1
0	57	2	1	1	0	1	0	0	0	2	1	1	3	2		1	1	1	0	0	1	0.8	3	1	2	0	0		0	0	0	0	46	1	0	0	1
1	26	1	0	0	0	2	1	1	0	3	4	2	1	2		1	0	0	1	1	7	5	3	1	2	0	0		0	0	0	0	86	1	0	0	1
0	66	1	0	0	0	0	0	0	0	3	1	1	1	5		0	2	3	2	3	0.3	0.2	2	1	2	0	0		0	0	0	0	19	1	0	0	1
0	60	1	0	0	0	3	2	1	1	3	1	1	3	5		0	2	3	2	3	0.8	0.8	1	0	4	1	2	1500	0	0	0	0	31	1	0	0	1
0	35	3	1	1	0	2	1	1	0	1	3	1	1	5		0	2	3	2	3	2	2	3	1	3	1	1	400	0	0	0	0	42	1	0	0	1
1	47	0	0	0	0	2	1	1	0	3	3	1	1	1		1	0	0	1	1	1	1	3	1	1	0	0		0	0	0	0	45	1	0	0	1
1	76	2	1	1	0	3	2	1	1	3	4	2	3	1		1	1	1	1	2	2	2	3	1	2	0	0		0	0	0	0	19	1	0	0	1
1	68	1	0	0	0	2	1	1	0	1	3	1	4	1		1	0	0	1	1	1	1	3	1	2	0	0		0	0	0	0	20	1	0	0	1
0	63	0	0	0	0	3	2	1	1	3	1	1	4	1		1	0	0	1	2	1.1	1	2	1	2	0	0		0	0	0	0	58	1	0	0	1
1	38	3	1	1	0	3	2	1	1	3	3	1	4	2		1	1	1	1	2	1	1	2	1	1	0	0		0	0	0	0	37	1	0	0	1
1	28	2	1	1	0	2	1	1	0	2	3	1	3	2		1	1	1	1	1	0.4	0.4	3	1	1	0	0		0	0	0	0	46	1	0	0	1
0	54	2	1	1	0	2	1	1	0	3	4	2	4	1		1	1	1	1	1	3	3	3	1	4	1	2	3000	1	0	0	38	58	1	3	0	2
0	56	5	2	1	1	3	2	1	1	1	3	1	1	2		1	1	2	1	2	2.2		3	1	1	0	0		0	0	0	0	37	1	0	0	1
0	49	0	0	0	0	0	0	0	0	3	4	2	3	1		1	0	0	0	0	3	2	3	1	4	1	2	4000	1	0	0	5	52	1	2	0	2
1	35	2	1	1	0	2	1	1	0	2	3	1	4	2		1	1	1	1	1	1	0.8	2	1	4	1	2	2000	0	0	0	0	56	1	0	0	1
0	52	1	0	0	0	2	1	1	0	1	3	1	2	1		1	0	0	1	1	3	2	1	0	4	1	2	1200	0	0	0	0	36	1	0	0	1
1	45	1	0	0	0	1	0	0	0	2	3	1	2	2		1	0	0	0	0	0.9	0.8	3	1	1	0	0		0	0	0	0	49	1	0	0	1
1	55	2	1	1	0	2	1	1	0	3	4	2	4	2		1	1	1	1	1	0.5	0.5	2	1	1	0	0		0	0	0	0	26	1	0	0	1
0	60	2	1	1	0	2	1	1	0	3	3	1	3	2		1	1	1	1	1	0.9	0.9	3	1	1	0	0		0	0	0	0	33	1	0	0	1
0	54	2	1	1	0	0	0	0	0	2	1	1	4	2		1	1	1	0	0	0.9	0.8	2	1	3	1	1	100	0	0	0	0	32	1	0	0	1
0	43	0	0	0	0	0	0	0	0	1	3	1	2	1		1	0	0	0	0	2	2	3	1	4	1	2	4000	1	0	0	4	34	1	2	0	2
0	44	0	0	0	0	1	0	0	0	3	3	1	3	2		1	0	0	0	0	0.6	0.5	2	1	1	0	0		0	0	0	0	52	1	0	0	1
0	57	4	2	1	1	0	0	0	0	3	5	3	1	1		1	1	2	0	0	2	2	1	0	4	1	2	1000	0	0	0	0	43	1	0	0	1
0	56	1	0	0	0	1	0	0	0	3	4	2	1	2		1	0	0	0	0	2.5	1.5	3	1	1	0	0		0	0	0	0	41	1	0	0	1
1	68	4	2	1	1	2	1	1	0	3	3	1	1	2		1	1	2	1	1	1.8	1.2	2	1	4	1	2	500	0	0	0	0	45	1	0	0	1
0	52	0	0	0	0	0	0	0	0	2	1	1	2	1		1	0	0	0	0	1.3	1	2	1	3	1	1	150	0	0	0	0	73	1	0	0	1
0	45	2	1	1	0	2	1	1	0	3	1	1	1	1		1	1	1	1	1	0.7		2	1	1	0	0		0	0	0	0	27	1	0	0	1
0	46	3	1	1	0	1	0	0	0	3	4	2	1	2		1	1	1	0	0	1.5	1	3	1	1	0	0		0	0	0	0	60	1	0	0	1
1	55	2	1	1	0	2	1	1	0	2	4	2	1	2		1	1	1	1	1	2	1.9	3	1	1	0	0		0	0	0	0	53	1	0	0	1
0	61	5	2	1	1	2	1	1	0	3	1	1	4	2		1	1	2	1	1	2.5	1.8	4	1	4	1	2	3000	0	0	0	0	45	1	0	0	1
1	55	6	2	1	1	0	0	0	0	1	3	1	1	2		1	1	2	0	0	4.8	2.7	3	1	1	0	0		0	0	0	0	48	1	0	0	1
1	53	0	0	0	0	0	0	0	0	3	4	2	3	2		1	0	0	0	0	1.9	1.2	3	1	4	1	2	2000	0	0	0	0	56	1	0	0	1
0	55	0	0	0	0	1	0	0	0	3	4	2	1	2		1	0	0	0	0	2.3	1.5	1	0	1	0	0		0	0	0	0	41	1	0	0	1
0	42	0	0	0	0	2	1	1	0	3	4	2	3	1		1	0	0	1	1	2	1.3	4	1	1	0	0		0	0	0	0	34	1	0	0	1
1	40	2	1	1	0	0	0	0	0	1	1	1	2	2		1	1	1	0	0	1.2	1.2	2	1	1	0	0		0	0	0	0	36	1	0	0	1
1	67	0	0	0	0	0	0	0	0	3	5	3	1	2		1	0	0	0	0	2.1	2	3	1	4	1	2	1750	0	0	0	0	37	1	0	0	1
1	35	2	1	1	0	0	0	0	0	3	3	1	3	2		1	1	1	0	0	1.6	1.1	3	1	1	0	0		0	0	0	0	42	1	0	0	1
1	56	0	0	0	0	1	0	0	0	2	4	2	1	2		1	0	0	0	0	5.1	4.5	3	1	2	0	0		0	0	0	0	33	1	0	0	1
0	62	6	2	1	1	0	0	0	0	3	3	1	4	1		1	1	2	0	0	2.2	1.7	1	0	4	1	2	3000	1	1	0	0	33	1	0	0	1
0	69	1	0	0	0	2	1	1	0	1	5	3	3	2		1	0	0	1	1	9	7	2	1	4	1	2	2000	1	0	0	6	33	1	2	0	2
0	74	2	1	1	0	2	1	1	0	2	1	1	2	1		1	1	1	1	1	1.2	0.5	2	1	2	0	0		0	0	0	0	17	1	0	0	1
0	52	5	2	1	1	1	0	0	0	3	5	3	3	1		1	1	2	0	0	2.5	1.4	3	1	4	1	2	2000	0	0	0	0	32	1	0	0	1
1	46	0	0	0	0	2	1	1	0	2	4	2	4	2		1	0	0	1	1	3.5	1.1	3	1	1	0	0		0	0	0	0	58	1	0	0	1
1	44	1	0	0	0	3	2	1	1	3	4	2	2	2		1	0	0	1	2	2	1.5	3	1	1	0	0		0	0	0	0	50	1	0	0	1
0	51	2	1	1	0	1	0	0	0	3	5	3	4	1		1	1	1	0	0	2.7	2	4	1	4	1	2	5000	0	0	0	0	79	1	0	0	1
0	54	1	0	0	0	2	1	1	0	2	3	1	3	1		1	0	0	1	1	5	2.1	3	1	4	1	2	4000	0	0	0	0	42	1	0	0	1
0	61	5	2	1	1	2	1	1	0	2	3	1	4	1		1	1	2	1	1	4	0.1	3	1	2	0	0		0	0	0	0	54	1	0	0	1
0	53	0	0	0	0	0	0	0	0	2	3	1	1	2		1	0	0	0	0	2.5	2.2	3	1	2	0	0		0	0	0	0	32	1	0	0	1
1	71	0	0	0	0	0	0	0	0	2	3	1	3	2		1	0	0	0	0	2	1.2	2	1	4	1	2	600	1	0	0	0	34	1	0	0	1
1	28	2	1	1	0	0	0	0	0	1	1	1	4	2		1	1	1	0	0	5	4	4	1	2	0	0		0	0	0	0	45	1	0	0	1
1	50	0	0	0	0	0	0	0	0	2	3	1	1	1		1	0	0	0	0	5.2	4	1	0	1	0	0		0	0	0	0	67	1	0	0	1
1	48	6	2	1	1	3	2	1	1	3	5	3	3	2		1	1	2	1	2	13	8.4	2	1	4	1	2	3000	1	0	0	1	39	1	1	0	1
0	52	5	2	1	1	2	1	1	0	2	4	2	4	1		1	1	2	1	1	3.8	3	3	1	3	1	1	150	1	0	0	0	62	1	0	0	1
0	49	0	0	0	0	0	0	0	0	2	3	1	1	1		1	0	0	0	0	2	1.3	3	1	2	0	0		0	0	0	0	81	1	0	0	1
0	46	0	0	0	0	1	0	0	0	1	3	1	3	1		1	0	0	0	0	0.9	0.6	3	1	1	0	0		0	0	0	0	51	1	0	0	1
0	35	0	0	0	0	0	0	0	0	3	3	1	1	1		1	0	0	0	0	1.5	1	3	1	2	0	0		0	0	0	0	21	1	0	0	1
0	81	6	2	1	1	3	2	1	1	3	1	1	2	1		1	1	2	1	2	3.5	3.2	3	1	4	1	2	1500	0	0	0	0	52	1	0	0	1
0	55	4	2	1	1	1	0	0	0	2	5	3	1	1		1	1	2	0	0	1.8	0.9	3	1	4	1	2	1000	1	0	0	0	41	1	0	0	1
0	74	2	1	1	0	2	1	1	0	3	5	3	3	2		1	1	1	1	1	2.8	1.8	2	1	2	0	0		0	0	0	0	40	1	0	0	1
0	67	6	2	1	1	0	0	0	0	1	1	1	2	2		1	1	2	0	0	3.5	3.3	2	1	1	0	0		0	0	0	0	28	1	0	0	1
1	32	2	1	1	0	0	0	0	0	2	1	1	1	2		1	1	1	0	0	2.5	1.1	2	1	1	0	0		0	0	0	0	75	1	0	0	1
0	56	1	0	0	0	3	2	1	1	3	1	1	1	1		1	0	0	1	2	3	2	3	1	4	1	2	1000	0	0	0	0	37	1	0	0	1
0	53	2	1	1	0	3	2	1	1	3	4	2	4	1		1	1	1	1	2	2.9	2.8	3	1	4	1	2	550	0	0	0	0	41	1	0	0	1
0	52	1	0	0	0	0	0	0	0	3	1	1	3	2		1	0	0	0	0	4.2	1.5	2	1	4	1	2	1000	0	0	0	0	37	1	0	0	1
1	54	3	1	1	0	2	1	1	0	2	3	1	1	2		1	1	1	1	1	3.8	2.8	3	1	2	0	0		0	0	0	0	69	1	0	0	1
0	66	1	0	0	0	2	1	1	0	2	3	1	1	1		1	0	0	1	1	2	1.4	1	0	4	1	2	1000	1	0	0	0	55	1	0	0	1
1	60	0	0	0	0	0	0	0	0	3	4	2	4	2		1	0	0	0	0	6.3	2.7	3	1	2	0	0		0	0	0	0	70	1	0	0	1
0	49	3	1	1	0	0	0	0	0	3	3	1	1	2		1	1	1	0	0	3.2	2	3	1	2	0	0		0	0	0	0	56	1	0	0	1
1	74	0	0	0	0	0	0	0	0	3	1	1	3	5		0	2	3	2	3	1.1	0.4	3	1	2	0	0		0	0	0	0	27	1	0	0	1
0	44	0	0	0	0	0	0	0	0	3	3	1	4	5		0	2	3	2	3	3.3	3	3	1	1	0	0		0	0	0	0	51	1	0	0	1
0	48	2	1	1	0	2	1	1	0	3	5	3	1	5		0	2	3	2	3	3.8	2.7	3	1	4	1	2	4000	0	0	0	0	46	1	0	0	1
1	58	0	0	0	0	0	0	0	0	3	4	2	4	4		0	2	3	2	3	1.3	1.1	3	1	1	0	0		0	0	0	0	40	1	0	0	1
0	68	1	0	0	0	3	2	1	1	1	1	1	2	5		0	2	3	2	3	1.3	1	3	1	4	1	2	1000	0	0	0	0	31	1	0	0	1
1	77	0	0	0	0	1	0	0	0	3	4	2	4	5		0	2	3	2	3	2.5	2.5	3	1	4	1	2	2000	0	0	1	0	44	1	0	0	1
1	75	2	1	1	0	2	1	1	0	2	1	1	1	4		0	2	3	2	3	2.2	1.7	2	1	3	1	1	350	1	0	0	0	27	1	0	0	1
0	65	5	2	1	1	2	1	1	0	2	3	1	1	5		0	2	3	2	3	8	6	2	1	2	0	0		0	0	0	0	69	1	0	0	1
0	72	2	1	1	0	3	2	1	1	3	1	1	1	5		0	2	3	2	3	3.3	2.7	3	1	2	0	0		0	0	0	0	39	1	0	0	1
0	69	5	2	1	1	3	2	1	1	1	1	1	3	4		0	2	3	2	3	4	3	3	1	2	0	0		0	0	0	0	35	1	0	0	1
1	60	3	1	1	0	3	2	1	1	3	4	2	3	4		0	2	3	2	3	6	4.3	2	1	3	0	1		0	0	0	0	30	1	0	0	1
1	74	4	2	1	1	2	1	1	0	1	3	1	1	5		0	2	3	2	3	5	3.5	3	1	2	0	0		0	0	0	0	50	1	0	0	1
1	60	1	0	0	0	1	0	0	0	3	3	1	1	5		0	2	3	2	3	3.2	2.2	1	0	3	1	1	100	0	0	0	0	43	1	0	0	1
1	74	5	2	1	1	1	0	0	0	2	5	3	2	5		0	2	3	2	3	2.3	2	4	1	4	1	2	3000	0	1	0	0	54	1	0	0	1
0	54	4	2	1	1	3	2	1	1	1	3	1	3	4		0	2	3	2	3	2	1.5	2	1	4	1	2	2000	0	0	0	0	39	1	0	0	1
0	64	3	1	1	0	3	2	1	1	3	5	3	3	4		0	2	3	2	3	3.3	2.5	2	1	4	1	2	700	0	0	0	0	43	1	0	0	1
0	70	3	1	1	0	1	0	0	0	2	3	1	1	4		0	2	3	2	3	3.1	1.9	2	1	3	1	1	350	1	0	0	0	37	1	0	0	1
0	78	4	2	1	1	3	2	1	1	3	3	1	4	5		0	2	3	2	3	2	1.5	1	0	4	1	2	3000	0	1	0	0	46	1	0	0	1
0	68	1	0	0	0	3	2	1	1	3	3	1	3	4		0	2	3	2	3	1.2	0.6	2	1	2	0	0		0	0	0	0	48	1	0	0	1
0	60	1	0	0	0	2	1	1	0	3	1	1	2	5		0	2	3	2	3	3.8	3	2	1	2	0	0		0	0	0	0	59	1	0	0	1
0	74	3	1	1	0	2	1	1	0	3	4	2	4	5		0	2	3	2	3	1.5	0.9	2	1	4	1	2	1000	1	0	0	0	47	1	0	0	1
0	56	6	2	1	1	3	2	1	1	2	1	1	2	4		0	2	3	2	3	2	0.5	1	0	2	0	0		0	0	0	0	38	1	0	0	1
0	70	4	2	1	1	3	2	1	1	3	5	3	1	5		0	2	3	2	3	5.5	4.5	2	1	4	1	2	500	0	0	0	0	42	1	0	0	1
0	53	2	1	1	0	3	2	1	1	3	3	1	3	5		0	2	3	2	3	1.6	0.8	3	1	1	0	0		0	0	0	0	32	1	0	0	1
1	58	2	1	1	0	1	0	0	0	3	1	1	3	5		0	2	3	2	3	2.4	1.8	3	1	2	0	0		0	0	0	0	47	1	0	0	1
0	74	2	1	1	0	2	1	1	0	3	5	3	3	5		0	2	3	2	3	3.2	2.7	3	1	2	0	0		0	0	0	0	52	1	0	0	1
0	54	3	1	1	0	3	2	1	1	3	1	1	4	5		0	2	3	2	3	1.6	1.3	3	1	2	0	0		0	0	0	0	32	1	0	0	1
1	54	2	1	1	0	2	1	1	0	2	1	1	2	5		0	2	3	2	3	2.4	2	1	0	4	1	2	1700	0	0	0	0	55	1	0	0	1
0	64	2	1	1	0	3	2	1	1	1	3	1	3	5		0	2	3	2	3	3.5	2.7	1	0	4	1	2	4000	0	0	0	0	50	1	0	0	1
0	63	2	1	1	0	3	2	1	1	1	3	1	3	5		0	2	3	2	3	1.6	1.3	3	1	4	1	2	600	0	0	0	0	63	1	0	0	1
0	51	2	1	1	0	3	2	1	1	3	3	1	1	5		0	2	3	2	3	4.5	4	3	1	1	0	0		0	0	0	0	41	1	0	0	1
0	65	2	1	1	0	1	0	0	0	3	3	1	1	4		0	2	3	2	3	1.8	1.5	1	0	2	0	0		0	0	0	0	29	1	0	0	1
0	54	3	1	1	0	2	1	1	0	2	1	1	1	5		0	2	3	2	3	1.5	1.5	3	1	4	1	2	3000	0	0	0	1	54	1	1	0	1
0	43	0	0	0	0	2	1	1	0	3	1	1	4	4		0	2	3	2	3	1.8	1.7	2	1	1	0	0		0	0	0	0	19	1	0	0	1
0	63	1	0	0	0	3	2	1	1	1	5	3	1	5		0	2	3	2	3	4	3	3	1	4	1	2	700	0	0	0	0	43	1	0	0	1
0	63	3	1	1	0	3	2	1	1	3	5	3	3	5		0	2	3	2	3	0.7	0.3	2	1	4	1	2	500	0	0	0	0	50	1	0	0	1
0	60	0	0	0	0	0	0	0	0	1	5	3	2	5		0	2	3	2	3	1.8	0.6	2	1	4	1	2	4000	0	0	0	0	27	1	0	0	1
1	74	2	1	1	0	2	1	1	0	3	3	1	3	5		0	2	3	2	3	1.1	0.4	3	1	2	0	0		0	0	0	0	27	1	0	0	1
1	65	1	0	0	0	2	1	1	0	2	4	2	3	5		0	2	3	2	3	1.2	0.8	3	1	4	1	2	2000	0	1	0	0	80	1	0	0	1
1	84	1	0	0	0	1	0	0	0	3	1	1	1	5		0	2	3	2	3	3	3	4	1	4	1	2	1000	0	0	0	0	32	1	0	0	1
0	44	0	0	0	0	2	1	1	0	3	4	2	1	5		0	2	3	2	3	5.5	4	3	1	2	0	0		0	0	0	0	25	1	0	0	1
0	54	1	0	0	0	1	0	0	0	1	1	1	3	4		0	2	3	2	3	6	5	1	0	4	1	2	3000	0	0	0	0	53	1	0	0	1
0	41	1	0	0	0	0	0	0	0	3	1	1	2	4		0	2	3	2	3	3	1	2	1	3	1	1	200	0	0	0	1	30	1	1	0	1
0	58	2	1	1	0	2	1	1	0	3	1	1	4	4		0	2	3	2	3	0.6	0.3	3	1	1	0	0		0	0	0	0	33	1	0	0	1
0	57	1	0	0	0	1	0	0	0	3	1	1	2	4		0	2	3	2	3	3.5	3.1	3	1	2	0	0		0	0	0	0	23	1	0	0	1
1	44	3	1	1	0	0	0	0	0	3	4	2	2	5		0	2	3	2	3	3	1	3	1	1	0	0		0	0	0	0	44	1	0	0	1
0	56	2	1	1	0	2	1	1	0	2	3	1	2	5		0	2	3	2	3	1.8	1.1	3	1	4	1	2	1500	0	0	0	0	44	1	0	0	1
0	54	1	0	0	0	3	2	1	1	3	5	3		5		0	2	3	2	3	3.5	1.5	3	1	2	0	0		0	0	0	0	38	1	0	0	1
1	48	2	1	1	0	3	2	1	1	3	1	1	1	5		0	2	3	2	3	12	11	1	0	3	1	1	300	0	0	0	0	129	1	0	0	1
0	53	0	0	0	0	0	0	0	0	3	3	1	1	5		0	2	3	2	3	3	2	1	0	4	1	2	1000	1	0	0	1	40	1	1	0	1
0	75	4	2	1	1	3	2	1	1	3	5	3	2	4		0	2	3	2	3	0.8	0.3	3	1	3	1	1	350	0	0	0	0	36	1	0	0	1
0	61	0	0	0	0	2	1	1	0	1	3	1	2	4		0	2	3	2	3	1	0.6	2	1	2	0	0		0	0	0	0	30	1	0	0	1
1	69	3	1	1	0	3	2	1	1	3	4	2	1	5		0	2	3	2	3	4.5	3	3	1	4	1	2	300	1	0	0	3	59	1	2	0	2
1	68	1	0	0	0	1	0	0	0	1	1	1	2	4		0	2	3	2	3	2.8	1.6	3	1	4	1	2	2000	0	0	0	1	19	1	1	0	1
0	64	4	2	1	1	3	2	1	1	3	1	1	4	4		0	2	3	2	3	0.4		2	1	1	0	0		0	0	0	0	46	1	0	0	1
0	56	2	1	1	0	2	1	1	0	3	1	1	1	4		0	2	3	2	3	0.2		1	0	1	0	0		0	0	0	2	20	1	1	0	1
0	61	4	2	1	1	3	2	1	1	2	5	3	4	5		0	2	3	2	3	3	2	2	1	4	1	2	1000	0	0	0	0	57	1	0	0	1
1	81	6	2	1	1	3	2	1	1	3	3	1	1	5		0	2	3	2	3	3.5		3	1	4	1	2	3000	0	0	0	0	43	1	0	0	1
0	55	3	1	1	0	3	2	1	1	2	1	1	3	4		0	2	3	2	3	5	2	1	0	3	1	1	400	1	0	0	0	43	1	0	0	1
0	65	1	0	0	0	2	1	1	0	3	1	1	1	5		0	2	3	2	3	0.5		3	1	1	0	0		0	0	0	0	35	1	0	0	1
1	69	2	1	1	0	1	0	0	0	3	3	1	1	5		0	2	3	2	3	3.5		2	1	2	0	0		0	0	0	0	42	1	0	0	1
1	70	2	1	1	0	3	2	1	1	2	1	1	1	4		0	2	3	2	3	3.5		1	0	2	0	0		0	0	0	0	29	1	0	0	1
0	69	4	2	1	1	3	2	1	1	3	4	2	1	4		0	2	3	2	3	14	8.5	1	0	1	0	0		0	0	0	0	66	1	0	0	1
1	77	1	0	0	0	0	0	0	0	3	1	1	3	5		0	2	3	2	3	4.5	3.3	1	0	3	1	1	3000	0	0	0	0	25	1	0	0	1
1	64	1	0	0	0	1	0	0	0	2	1	1	4	5		0	2	3	2	3	4.5	3	1	0	4	1	2	2000	1	0	0	0	50	1	0	0	1
0	60	2	1	1	0	1	0	0	0	1	4	2	1	5		0	2	3	2	3	4.8	2.7	1	0	1	0	0		0	0	0	0	65	1	0	0	1
1	74	5	2	1	1	2	1	1	0	3	4	2	1	4		0	2	3	2	3	3	1.5	1	0	1	0	0		0	0	0	0	34	1	0	0	1
0	74	4	2	1	1	2	1	1	0	1	4	2	1	5		0	2	3	2	3	10.5	5.5	1	0	3	1	1	100	0	0	0	0	41	1	0	0	1
1	38	0	0	0	0	0	0	0	0	2	4	2	1	5		0	2	3	2	3	2.9	0	3	1	2	0	0		0	0	0	0	45	1	0	0	1
0	68	1	0	0	0	1	0	0	0	1	1	1	1	4		0	2	3	2	3	2.2	1.2	2	1	3	1	1	500	0	0	0	0	13	1	0	0	1
0	51	1	0	0	0	2	1	1	0	1	4	2	1	4		0	2	3	2	3	1.8	1.5	2	1	2	0	0		0	0	0	0	48	1	0	0	1
0	47	1	0	0	0	0	0	0	0	3	1	1	1	4		0	2	3	2	3	0.7	0.5	2	1	1	0	0		0	0	0	0	31	1	0	0	1
1	79	1	0	0	0	3	2	1	1	3	3	1	1	4		0	2	3	2	3	1	0.9	1	0	1	0	0		0	0	0	0	33	1	0	0	1
0	69	5	2	1	1	3	2	1	1	1	4	2	1	5		0	2	3	2	3	2.3	1.6	3	1	2	0	0		0	0	0	0	31	1	0	0	1
0	77	3	1	1	0	3	2	1	1	1	4	2	3	5		0	2	3	2	3	3.5	3	1	0	4	1	2	3000	0	0	0	0	22	1	0	0	1
0	57	5	2	1	1	3	2	1	1	1	3	1	1	5		0	2	3	2	3	2.5		3	1	3	1	1	300	0	0	0	0	38	1	0	0	1
0	63	1	0	0	0	2	1	1	0	3	1	1	1	4		0	2	3	2	3	4.4	1.5	2	1	2	0	0		0	0	0	0	40	1	0	0	1
1	62	0	0	0	0	0	0	0	0	3	3	1	1	4		0	2	3	2	3	4	1.7	2	1	3	1	1	450	0	0	0	0	31	1	0	0	1
0	61	3	1	1	0	3	2	1	1	3	3	1	4	4		0	2	3	2	3	2.5	2.5	4	1	4	1	2	550	0	0	0	0	30	1	0	0	1
0	65	4	2	1	1	3	2	1	1	3	4	2	4	4		0	2	3	2	3	1.4	1.2	4	1	2	0	0		0	0	0	0	26	1	0	0	1
1	78	2	1	1	0	2	1	1	0	3	3	1	2	4		0	2	3	2	3	1	0.8	2	1	3	1	1	150	0	0	0	0	48	1	0	0	1
0	70	5	2	1	1	3	2	1	1	3	4	2	4	4		0	2	3	2	3	3.6	1.3	2	1	1	0	0		0	0	0	0	21	1	0	0	1
0	43	3	1	1	0	0	0	0	0	3	1	1	4	4		0	2	3	2	3	2.5	2	4	1	4	1	2	3000	0	1	0	0	26	1	0	0	1
1	77	0	0	0	0	0	0	0	0	3	1	1	1	4		0	2	3	2	3	3.6	2.7	1	0	4	1	2	1500	1	0	0	0	40	1	0	0	1
0	60	3	1	1	0	1	0	0	0	1	3	1	4	3		1	1	1	0	0	0.5		3	1	4	1	2	2200	0	0	0	0	42	1	0	0	1
1	79	1	0	0	0	0	0	0	0	3	1	1	1	4		0	2	3	2	3	5	3	1	0	4	1	2	700	0	0	0	0	39	1	0	0	1
1	68	1	0	0	0	2	1	1	0	3	1	1	1	4		0	2	3	2	3	1.5	1	2	1	4	1	2	3000	0	0	0	0	50	1	0	0	1
1	48	3	1	1	0	0	0	0	0	3	3	1	2	4		0	2	3	2	3	1.2	0.9	3	1	1	0	0		0	0	0	0	52	1	0	0	1
0	55	2	1	1	0	3	2	1	1	1	1	1	3	4		0	2	3	2	3	0.5	0.5	2	1	1	0	0		0	0	0	0	24	1	0	0	1
0	57	4	2	1	1	3	2	1	1	3	1	1	1	4		0	2	3	2	3	0.5	0.5	2	1	1	0	0		0	0	0	0	37	1	0	0	1
1	72	0	0	0	0	2	1	1	0	3	1	1	3	4		0	2	3	2	3	2.3	1.6	3	1	3	1	1	350	0	0	0	0	29	1	0	0	1
0	45	0	0	0	0	0	0	0	0	3	2	1	1	4		0	2	3	2	3	0.7	0.6	2	1	1	0	0		0	0	0	0	38	1	0	0	1
0	48	1	0	0	0	3	2	1	1	3	1	1	2	4		0	2	3	2	3	0.6	0.5	2	1	4	1	2	800	0	0	0	0	28	1	0	0	1
0	48	0	0	0	0	1	0	0	0	2	1	1	1	4		0	2	3	2	3	0.5	0.5	2	1	2	0	0		0	0	0	0	42	1	0	0	1
0	56	2	1	1	0	2	1	1	0	3	3	1	3	4		0	2	3	2	3	1.5	1	2	1	2	0	0		0	0	0	0	40	1	0	0	1
0	61	4	2	1	1	3	2	1	1	3	1	1	1	4		0	2	3	2	3	4	2.5	1	0	4	1	2	800	1	0	0	5	51	1	1	0	1
1	70	0	0	0	0	0	0	0	0	3	1	1	3	4		0	2	3	2	3	1.3	1.2	3	1	2	0	0		0	0	0	0	29	1	0	0	1
0	55	1	0	0	0	1	0	0	0	3	4	2	4	4		0	2	3	2	3	3	2	3	1	4	1	2	1000	0	0	0	0	34	1	0	0	1
1	75	6	2	1	1	3	2	1	1	3	1	1	3	4		0	2	3	2	3	9	5	1	0	4	1	2	2500	1	0	0	0	28	1	0	0	1
0	75	4	2	1	1	0	0	0	0	3	3	1	1	4		0	2	3	2	3	3	2.5	1	0	1	0	0		0	0	0	0	31	1	0	0	1
1	81	0	0	0	0	2	1	1	0	3	1	1	4	4		0	2	3	2	3	0.2	0.2	2	1	1	0	0		0	0	0	0	40	1	0	0	1
0	81	1	0	0	0	1	0	0	0	3	1	1	4	4		0	2	3	2	3	2	1.8	2	1	4	1	2	2000	0	0	0	0	26	1	0	0	1
0	47	0	0	0	0	0	0	0	0	3	3	1	4	4		0	2	3	2	3	5	3.5	1	0	4	1	2	1000	0	0	0	0	56	1	0	0	1
0	73	1	0	0	0	2	1	1	0	3	1	1	2	4		0	2	3	2	3	2.6	2.2	1	0	4	1	2	2000	0	0	0	0	16	1	0	0	1
0	69	5	2	1	1	2	1	1	0	3	3	1	1	4		0	2	3	2	3	6.5	6	1	0	2	0	0		0	0	0	0	29	1	0	0	1
0	72	4	2	1	1	3	2	1	1	3	3	1	1	4		0	2	3	2	3	0.6	0.6	2	1	1	0	0		0	0	0	0	33	1	0	0	1
0	62	2	1	1	0	2	1	1	0	3	3	1	2	4		0	2	3	2	3	0.4	0.3	2	1	2	0	0		0	0	0	0	12	1	0	0	1
1	73	4	2	1	1	3	2	1	1	1	3	1	3	4		0	2	3	2	3	1	1	3	1	1	0	0		0	0	0	0	22	1	0	0	1
0	55	0	0	0	0	2	1	1	0	2	3	1	1	4		0	2	3	2	3	1	1	3	1	1	0	0		0	0	0	0	23	1	0	0	1
0	62	2	1	1	0	3	2	1	1	2	3	1	4	4		0	2	3	2	3	1	1	4	1	4	1	2	1300	0	0	0	0	22	1	0	0	1
0	67	1	0	0	0	2	1	1	0	3	1	1	1	4		0	2	3	2	3	2.2	2	1	0	4	1	2	1400	0	0	0	0	15	1	0	0	1
0	43	0	0	0	0	0	0	0	0	1	3	1	1	4		0	2	3	2	3	1.8	1.5	1	0	2	0	0		0	0	0	0	16	1	0	0	1
0	67	2	1	1	0	2	1	1	0	2	1	1	4	4		0	2	3	2	3	1.2	1	2	1	1	0	0		0	0	0	0	38	1	0	0	1
0	61	1	0	0	0	2	1	1	0	1	4	2	3	4		0	2	3	2	3	3	1.5	3	1	2	0	0		0	0	0	0	39	1	0	0	1
0	75	2	1	1	0	1	0	0	0	2	1	1	2	4		0	2	3	2	3	0.7	0.6	2	1	1	0	0		0	0	0	0	41	1	0	0	1
1	66	2	1	1	0	1	0	0	0	3	1	1	1	4		0	2	3	2	3	0.7	0.6	3	1	4	1	2	1200	0	0	0	0	65	1	0	0	1
0	60	2	1	1	0	2	1	1	0	2	3	1	1	4		0	2	3	2	3	2.6	1.5	3	1	2	0	0		0	0	0	0	63	1	0	0	1
0	73	3	1	1	0	1	0	0	0	2	4	2	1	4		0	2	3	2	3	0.8	0.8	4	1	4	1	2	4000	0	0	0	0	32	1	0	0	1
1	83	1	0	0	0	1	0	0	0	3	1	1	2	4		0	2	3	2	3	5	1.5	1	0	3	1	1	200	0	0	0	0	29	1	0	0	1
1	62	2	1	1	0	2	1	1	0	3	3	1	3	4		0	2	3	2	3	1.1	1.5	4	1	1	0	0		0	0	0	0	39	1	0	0	1
0	68	1	0	0	0	0	0	0	0	3	3	1	4	4		0	2	3	2	3	3.3	1.4	3	1	3	1	1	350	1	0	0	0	47	1	0	0	1
0	76	0	0	0	0	0	0	0	0	1	1	1	2	4		0	2	3	2	3	1.9	1.8	2	1	4	1	2	1000	0	0	0	0	44	1	0	0	1
1	70	2	1	1	0	0	0	0	0	3	4	2	3	2		1	1	1	0	0	2	1.3	3	1	4	1	2	1000	0	0	0	0	53	1	0
0	57	1	0	0	0	1	0	0	0		1	1		5		0	2	3	2	3			2	1	4	1	2	1500	0	0	0	0	0	1	0	0	1
1	41	2	1	1	0	1	0	0	0	1	3	1	2	2		1	1	1	0	0	1.6	1.2	3	1	2	0	0		0	0	0	0	73	1	0	0	1
0	43	1	0	0	0	1	0	0	0	2	3	1	2	2		1	0	0	0	0	2.3	1	2	1	2	0	0		0	0	0	0	34	1	0	0	1
1	55	1	0	0	0	3	2	1	1	3	3	1	3	1		1	0	0	1	2	1.5	1	2	1	1	0	0		0	0	0	0	36	1	0	0	1
1	37	0	0	0	0	2	1	1	0	3	1	1	4	1		1	0	0	1	1	1.5	0.7	4	1	3	1	1	500	0	0	0	0	45	1	0	0	1
0	62	5	2	1	1	2	1	1	0	3	4	2	3	1		1	1	2	1	1	2	1.3	3	1	2	0	0		0	0	0	0	88	1	0	0	1
0	68	0	0	0	0	1	0	0	0	3	4	2	3	1		1	0	0	0	0	4	3	1	0	4	1	2	5000	0	0	0	2	46	1	1	0	1
0	47	2	1	1	0	3	2	1	1	3	3	1	1	2		1	1	1	1	2	5.5	3.2	3	1	3	1	1	200	1	0	0	2	40	1	1	0	1
1	53	0	0	0	0	0	0	0	0	2	4	2	1	1		1	0	0	0	0	1.5	1	3	1	2	0	0		0	0	0	0	40	1	0	0	1
0	58	6	2	1	1	3	2	1	1	3	3	1	4	2		1	1	2	1	2	5	4.5	2	1	4	1	2	1000	0	0	0	0	62	1	0	0	1
1	70	2	1	1	0	3	2	1	1	1	4	2	3	1		1	1	1	1	2	1.5	0.8	2	1	4	1	2	2000	0	0	0	0	38	1	0	0	1
1	42	2	1	1	0	1	0	0	0	3	3	1	2	2		1	1	1	0	0	1.8	1.5	2	1	4	1	2	2000	0	0	0	3	34	1	1	0	1
0	67	6	2	1	1	3	2	1	1	2	3	1	4	1		1	1	2	1	2	0.9	0.7	1	0	4	1	2	2000	0	0	0	0	23	1	0	0	1
0	48	2	1	1	0	3	2	1	1	2	3	1	1	2		1	1	1	1	2	7.5	1.2	2	1	4	1	2	700	1	0	0	3	40	1	1	0	1
0	76	2	1	1	0	1	0	0	0	2	3	1	1	2		1	1	1	0	0	2.5	2	2	1	2	0	0		0	0	0	1	57	1	1	0	1
1	52	2	1	1	0	0	0	0	0	2	3	1	4	2		1	1	1	0	0	1.5	1.5	2	1	2	0	0		0	0	0	0	49	1	0	0	1
1	64	3	1	1	0	2	1	1	0	3	3	1	1	1		1	1	1	1	1	1.8	0.9	2	1	2	0	0		0	0	0	0	25	1	0	0	1
0	67	1	0	0	0	1	0	0	0	3	4	2	3	1		1	0	0	0	0	2.5	2.2	2	1	2	0	0		1	0	0	0	21	1	0	0	1
0	58	6	2	1	1	3	2	1	1	3	4	2	1	2		1	1	2	1	2	7	5.5	3	1	4	1	2	4000	1	0	0	0	92	1	0	0	1
1	79	6	2	1	1	3	2	1	1	3	4	2	1	2		1	1	2	1	2	5.5	4.2	4	1	3	1	1	500	1	0	0	0	36	1	0	0	1
0	58	3	1	1	0	3	2	1	1	3	3	1	1	1		1	1	1	1	2	1.9	0.9	3	1	2	0	0		0	0	0	0	55	1	0	0	1
1	67	3	1	1	0	2	1	1	0	3	3	1	3	1		1	1	1	1	1	4.8	4.5	3	1	4	1	2	1000	0	0	0	0	51	1	0	0	1
0	55	1	0	0	0	1	0	0	0	3	5	3	1	1		1	0	0	0	0			2	1	1	0	0		0	0	0	0	0	1	0	0	1
0	53	6	2	1	1	3	2	1	1	3	4	2	4	2		1	1	2	1	2	6	4.5	4	1	3	1	1	200	0	0	0	0	60	1	0	0	1
0	54	6	2	1	1	2	1	1	0	3	3	1	3	1		1	1	2	1	1	2	1.5	1	0	3	1	1	1000	0	0	0	0	52	1	0	0	1
0	62	2	1	1	0	1	0	0	0	1	3	1	2	2		1	1	1	0	0	1.2	1	3	1	1	0	0		0	0	0	0	50	1	0	0	1
0	71	6	2	1	1	3	2	1	1	3	5	3	1	1		1	1	2	1	2	0.7	0.6	2	1	4	1	2	2500	0	0	0	6	70	1	1	0	1
1	40	3	1	1	0	0	0	0	0	3	4	2	3	1		1	1	1	0	0	1.8	1.2	2	1	3	1	1	200	0	0	0	0	101	1	0	0	1
0	35	2	1	1	0	1	0	0	0	2	4	2	4	1		1	1	1	0	0	1.5	0.9	2	1	4	1	2	1000	1	0	0	2	66	1	1	0	1
0	71	1	0	0	0	0	0	0	0	3	4	2	4	2		1	0	0	0	0	2.2	1.5	3	1	2	0	0		0	0	0	0	40	1	0	0	1
0	84	6	2	1	1	1	0	0	0	3	5	3	3	1		1	1	2	0	0	1.8	1.5	3	1	3	1	1	150	0	0	0	0	41	1	0	0	1
0	61	1	0	0	0	1	0	0	0		1	1		5		0	2	3	2	3			2	1	4	1	2	1000	0	0	0	0	0	1	0	0	1
1	61	2	1	1	0	1	0	0	0	3	3	1	3	2		1	1	1	0	0	2.3	2	3	1	2	0	0		0	0	0	0	56	1	0	0	1
0	36	1	0	0	0	1	0	0	0	3	3	1	4	2		1	0	0	0	0	2	1.6	1	0	2	0	0		0	0	0	0	42	1	0	0	1
0	68	4	2	1	1	2	1	1	0	1	4	2	1	2		1	1	2	1	1	7	4.2	1	0	1	0	0		0	0	0	0	35	1	0	0	1
1	68	6	2	1	1	3	2	1	1	1	3	1	1	2		1	1	2	1	2	4	3	3	1	1	0	0		0	0	0	0	66	1	0	0	1
0	62	1	0	0	0	1	0	0	0		1	1		5		0	2	3	2	3			2	1	4	1	2	1000	0	0	0	0	0	1	0	0	1
0	56	5	2	1	1	3	2	1	1	2	3	1	1	2		1	1	2	1	2	2.5	2	2	1	2	0	0		0	0	0	0	58	1	0	0	1
1	54	1	0	0	0	2	1	1	0	1	1	1	4	2		1	0	0	1	1	2	2	2	1	1	0	0		0	0	0	0	42	1	0	0	1
0	80	6	2	1	1	3	2	1	1	3	3	1	2	1		1	1	2	1	2	2	1.3	1	0	4	1	2	7000	1	0	0	0	30	1	0	0	1
1	42	2	1	1	0	1	0	0	0	2	3	1	4	2		1	1	1	0	0	1.8	1.4	3	1	4	1	2	700	1	0	0	0	26	1	0	0	1
0	53	1	0	0	0	2	1	1	0	2	4	2	3	1		1	0	0	1	1	2.7	2	3	1	4	1	2	1000	0	0	0	0	73	1	0	0	1
1	53	2	1	1	0	1	0	0	0	2	1	1	2	2		1	1	1	0	0	2.5	1.8	2	1	4	1	2	30000	0	0	0	0		1	0	0	1
0	65									2	1		3	2							3.4	1.5	2		1	0			0	0	0	0		1	0	0	1
0	61
1	45
0	41	6	2	1	1	2	1	1	0	2	1	1	3	1		1	1	2	1	1	2.8	2.2	4	1	2	0	0		0	0	0	0		1	0	0	1
0	45	1	0	0	0	1	0	0	0	3	1	1	4	1		1	0	0	0	0	3.6	1.7	2	1	1	0	0		0	0	0	0		1	0	0	1
0	63	2	1	1	0	1	0	0	0	2	1	1	4	2		1	1	1	0	0	3.9	2.2	4	1	4	1	2	2000	0	1	0	0		1	0	0	1
1	33	0	0	0	0	0	0	0	0	2	1	1	3	2		1	0	0	0	0	2.2	2	4	1	4	1	2	2000	0	0	0	0		1	0	0	1
0	58	2	1	1	0	2	1	1	0	1	1	1	1	1		1	1	1	1	1	6.5	4	1	0	4	1	2	4000	1	0	0	2		1	1	0	1
1	86	6	2	1	1	1	0	0	0	3	1	1	1	1		1	1	2	0	0	4	2	1	0	4	1	2	2000	0	0	0	0		1	0	0	1
1	57	6	2	1	1	3	2	1	1	3	4	2	3	1		1	1	2	1	2	3.3	3.2	2	1	1	0	0		0	0	0	0		1	0	0	1
0	49	2	1	1	0	3	2	1	1	1	4	2	1	1		1	1	1	1	2	1.6	1.1	3	1	1	0	0		0	0	0	0		1	0	0	1
1	68	4	2	1	1	3	2	1	1	3	3	1	3	2		1	1	2	1	2	6.5	4.5	2	1	2	0	0		0	0	0	0		1	0	0	1
1	42
1	65	0	0	0	0	2	1	1	0		4	2	3	1		1	0	0	1	1	1.3	0.8	1	0	2	0	0		1	0	0	0	30	1	0	0	1
0	55									3	4		1	1							2.3	1.6	1		4	1		1500	1	0	0	0		1	0	0	1
0	49
1	57
1	59	6	2	1	1	3	2	1	1	1	1	1	3	2		1	1	2	1	2	2	1.3	2	1	1	0	0		0	0	0	0		1	0	0	1
1	40	3	1	1	0	2	1	1	0	3	4	2	4	1		1	1	1	1	1	4.1	3	4	1	2	0	0		0	0	0	0		1	0	0	1
0	65	1	0	0	0	0	0	0	0	3	2	1	3	1		1	0	0	0	0	0.9	0.3	2	1	2	0	0		0	0	0	0		1	0	0	1
0	34	0	0	0	0	0	0	0	0	2	1	1	2	2		1	0	0	0	0	5.2	1.6	4	1	4	1	2	800	0	0	0	0		1	0	0	1
0	47	3	1	1	0	0	0	0	0	1	1	1	4	1		1	1	1	0	0	4.4	3.4	1	0	2	0	0		0	0	0	0		1	0	0	1
1	58	2	1	1	0	0	0	0	0	3	1	1	1	1		1	1	1	0	0	9.8	8.2	2	1	4	1	2	700	1	0	0	1		1	1	0	1
1	55	5	2	1	1	0	0	0	0	3	3	1	1	2		1	1	2	0	0	3.1	1.9	2	1	2	0	0		0	0	0	0		1	0	0	1
1	26	0	0	0	0	0	0	0	0	2	4	2	4	1	2	1	0	0	0	0	3.6	2	2	1	1	0	0		0	0	0	1		1	1	0	1
0	58	3	1	1	0	2	1	1	0	3	1	1	3	2		1	1	1	1	1	2.8	2.4	1	0	2	0	0		0	0	0	0		1	0	0	1
0	52	6	2	1	1	2	1	1	0	1	1	1	2	5	2	0	2	3	2	3	3.2	1.8	2	1	3	1	1	500	0	0	0	0		1	0	0	1
1	40
0	38
1	62
1	57	2	1	1	0	3	2	1	1	3	4	2	1	5	2	0	2	3	2	3	2	1.5	2	1	2	0	0		0	0	0	0		1	0	0	1
0	50	6	2	1	1	0	0	0	0	3	4	2	4	1		1	1	2	0	0	1.5	1.2	1	0	4	1	2	3000	1	0	0	0		1	0	0	1
1	43
1	38	0	0	0	0	0	0	0	0	2	4	2	3	2		1	0	0	0	0	4.4	2.8	2	1	1	0	0		0	0	0	0		1	0	0	1
0	68	1	0	0	0	1	0	0	0	3	4	2	3	2		1	0	0	0	0	5.6	2.6	2	1	2	0	0		0	0	0	0		1	0	0	1
0	60	2	1	1	0	3	2	1	1	1	4	2	3	1	2	1	1	1	1	2	1.6	1.3	2	1	4	1	2	4000	0	0	0	0		1	0	0	1
0	33
1	55
0	60	4	2	1	1	1	0	0	0	3	4	2	3	2		1	1	2	0	0	4.5	2.3	2	1	1	0	0		0	0	0	0		1	0	0	1
0	62
0	60
0	52	0	0	0	0	0	0	0	0	1	4	2	3	1		1	0	0	0	0	1.1	0.7	1	0	1	0	0		0	0	0	0		1	0	0	1
1	82	5	2	1	1	0	0	0	0	1	1	1	1	1		1	1	2	0	0	1.6	1.4	2	1	1	0	0		1	0	0	0		1	0	0	1
0	33
1	52	0	0	0	0	0	0	0	0	3	4	2	1	2		1	0	0	0	0	1.2	0.8	1	0	4	1	2	1500	0	0	0	0		1	0	0	1
1	58
0	60
1	54	3	1	1	0	3	2	1	1	3	4	2	1	1	2	1	1	1	1	2	4.9	4	2	1	2	0	0		0	0	0	0		1	0	0	1
1	58
0	38	2	1	1	0	0	0	0	0	2	4	2	4	1	2	1	1	1	0	0	2.3	2	2	1	4	1	2	1000	1	0	0	0		1	0	0	1
1	42	2	1	1	0	2	1	1	0	3	4	2	1	2		1	1	1	1	1	1.5	1.3	1	0	1	0	0		0	0	0	0		1	0	0	1
0	78	4	2	1	1	0	0	0	0	3	4	2	4	2		1	1	2	0	0	2.6	2	1	0	4	1	2	2000	0	1	0	0		1	0	0	1
1	47
1	40
0	73	5	2	1	1	3	2	1	1	3	4	2	3	1		1	1	2	1	2	5.7	3.5	2	1	4	1	2	1000	1	0	0	0		1	0	0	1
1	49	3	1	1	0	0	0	0	0	3	3	1	1	1		1	1	1	0	0	6.1	2.8	2	1	3	1	1	500	0	0	0	0	0	1	0	0	1
0	55	4	2	1	1	0	0	0	0	1	4	2	2	2		1	1	2	0	0	4	2.7	2	1	1	0	0		0	0	0	0		1	0	0	1
1	56	2	1	1	0	0	0	0	0	1	4	2	4	2		1	1	1	0	0	1.5	1.5	3	1	4	1	2	4000	0	0	0	0		1	0	0	1
1	78
0	75	1	0	0	0	0	0	0	0	2	3	1	1	1		1	0	0	0	0	2.4	1.8	3	1	1	0	0		0	0	0	0		1	0	0	1
0	47
0	55	0	0	0	0	0	0	0	0	2	2	1	1	2		1	0	0	0	0	5.3	3.1	3	1	2	0	0		0	0	0	0		1	0	0	1
1	58	0	0	0	0	1	0	0	0	3	4	2	1	2		1	0	0	0	0	3.5	2.5	2	1	2	0	0		0	0	0	0		1	0	0	1
1	39	0	0	0	0	0	0	0	0	2	5	3	1	1	2	1	0	0	0	0	4.8	3.9	1	0	1	0	0		0	0	0	0		1	0	0	1
0	41	3	1	1	0	3	2	1	1	2	3	1	1	2		1	1	1	1	2	5	2.8	3	1	1	0	0		0	0	0	0		1	0	0	1
0	60
0	79
1	50	0	0	0	0	0	0	0	0	2	2	1	3	2		1	0	0	0	0	3.2	2.9	3	1	2	0	0		0	0	0	0		1	0	0	1
1	56	1	0	0	0	0	0	0	0	3	4	2	1	2		1	0	0	0	0	3	2.6	2	1	1	0	0		0	0	0	0		1	0	0	1
1	77	1	0	0	0	2	1	1	0	1	5	3	1	2		1	0	0	1	1	2.6	2.4	2	1	2	0	0		0	0	0	0		1	0	0	1
0	53	0	0	0	0	3	2	1	1	2	4	2	1	2		1	0	0	1	2	2.2	1.4	2	1	1	0	0		0	0	0	0		1	0	0	1
1	36	2	1	1	0	0	0	0	0	3	3	1	2	1		1	1	1	0	0	4.2	1.3	2	1	4	1	2	2000	0	0	0	0		1	0	0	1
1	44
1	36
1	30
0	63
1	50	4				2				3	4		1	1							5.5	2.5	2	1
0	60	4	2	1	1	3	2	1	1	3	1	1	1	2		1	1	2	1	2	15	6.5	2	1	1	0	0		0	0	0	0		1	0	0	1
1	52
1	52
0	72	0	0	0	0	1	0	0	0	3	3	1	3	2		1	0	0	0	0	2.5	2	2	1	1	0	0		0	0	0	0		1	0	0	1
1	63	2	1	1	0	2	1	1	0	1	3	1	1	2		1	1	1	1	1	1.9	1.1	3	1	1	0	0		0	0	0	0		1	0	0	1
1	47	2	1	1	0	2	1	1	0	3	4	2	2	1		1	1	1	1	1	4.5	2.5	3	1	3	1	1	300	0	0	0	0		1	0	0	1
1	42
0	70	2	1	1	0	2	1	1	0	2	3	1	1	5	1	0	2	3	2	3	5.5	4.8	2	1	2	0	0		0	0	0	0		1	0	0	1
1	61
0	70	0	0	0	0	2	1	1	0	1	1	1	2	2		1	0	0	1	1	0.8	0.3	2	1	1	0	0		0	0	0	0		1	0	0	1
1	60
0	54
1	46	0	0	0	0	0	0	0	0	2	1	1	3	2		1	0	0	0	0	5.5	3.5	3	1	2	0	0		0	0	0	0		1	0	0	1
1	54	2	1	1	0	2	1	1	0	2	1	1	1	2		1	1	1	1	1	5.5	3	2	1	1	0	0		0	0	0	0		1	0	0	1
0	70	3	1	1	0	3	2	1	1	2	4	2	1	1	2	1	1	1	1	2	4	2.2	2	1	1	0	0		0	0	0	0		1	0	0	1
0	56	3	1	1	0	0	0	0	0	1	4	2	1	2		1	1	1	0	0	6.8	5	3	1	2	0	0		0	0	0	0		1	0	0	1
0	68
0	60	3	1	1	0	3	2	1	1	3	2	1	1	1		1	1	1	1	2	6.5	5	1	0	4	1	2	2000	1	0	0	1		1	1	0	1
0	76	1	0	0	0	2	1	1	0	1	3	1	1	1		1	0	0	1	1	5.5	4	4	1	2	0	0		0	0	0	0		1	0	0	1
1	50
0	62	1	0	0	0	0	0	0	0	1	2	1	1	1		1	0	0	0	0	1.4	1.1	1	0	3	1	1	500	1	0	0	0		1	0	0	1
1	57	3	1	1	0	2	1	1	0	3	2	1	1	2		1	1	1	1	1	2.3	1.5	2	1	1	0	0		0	0	0	0		1	0	0	1
1	89	2	1	1	0	0	0	0	0	2	4	2	1	2		1	1	1	0	0	5.3	22.4	2	1	2	0	0		0	0	0	0		1	0	0	1
1	63	2	1	1	0	2	1	1	0	1	1	1	1	1		1	1	1	1	1	2	1.4	3	1	2	0	0		0	0	0	0		1	0	0	1
1	44	1	0	0	0	2	1	1	0	3	2	1	4	2		1	0	0	1	1	1.9	1.4	2	1	1	0	0		0	0	0	0		1	0	0	1
0	44	0	0	0	0	2	1	1	0	3	5	3	3	2		1	0	0	1	1	4.8	4.1	2	1	3	1	1	90	0	0	0	0		1	0	0	1
1	65
1	43	0	0	0	0	0	0	0	0	3	1	1	2	2		1	0	0	0	0	1.5	1	2	1	1	0	0		0	0	0	0		1	0	0	1
0	34	0	0	0	0	0	0	0	0	3	1	1	2	2		1	0	0	0	0	1.2	0.6	3	1	3	1	1	350	0	0	0	0		1	0	0	1
0	59
0	59	2	1	1	0	3	2	1	1	1	5	3	2	1	2	1	1	1	1	2	3	1.6	1	0	4	1	2	1600	0	0	0	0		1	0	0	1
0	79	4	2	1	1	2	1	1	0	2	2	1	4	1		1	1	2	1	1	4.5	4	3	1	4	1	2	1000	1	0	0	2		1	1	0	1
0	43
0	41
0	63	0	0	0	0	0	0	0	0	3	5	3	2	2		1	0	0	0	0	0.7	0.3	3	1	3	1	1	500	0	0	0	0		1	0	0	1
1	77
0	63
1	72	0	0	0	0	0	0	0	0	2	1	1	2	2		1	0	0	0	0	2.5	0.7	3	1	4	1	2	1100	0	0	0	0		1	0	0	1
1	57	2	1	1	0	0	0	0	0	2	1	1	4	2		1	1	1	0	0	1.6	1.3	2	1	1	0	0		0	0	0	0		1	0	0	1
1	45
1	40	0	0	0	0	0	0	0	0	1	4	2	1	2		1	0	0	0	0	7	6.5	3	1	1	0	0		0	0	0	0		1	0	0	1
0	66
0	71	1	0	0	0	0	0	0	0	2	3	1	1	2		1	0	0	0	0	3	3	1	0	1	0	0		0	0	0	0		1	0	0	1
0	60
1	38
0	72	2	1	1	0	2	1	1	0	2	1	1	4	1		1	1	1	1	1	2.7	1.3	1	0	1	0	0		0	0	0	0		1	0	0	1
1	62
1	68	0	0	0	0	1	0	0	0	3	3	1	1	2		1	0	0	0	0	2.8	2.3	1	0	2	0	0		0	0	0	0		1	0	0	1
0	67
1	60	2	1	1	0	0	0	0	0	2	3	1	1	1	2	1	1	1	0	0	1.2	0.9	1	0	4	1	2	2000	0	0	0	0		1	0	0	1
0	60
0	50
0	60
0	56
1	56
0	68
0	48
0	70
0	74
0	51
0	55	0	0	0	0	0	0	0	0	3	4	2	1	2		1	0	0	0	0	3	1.5	2	1	1	0	0		0	0	0	0		1	0	0	1
0	39	0	0	0	0	0	0	0	0	3	3	1	3	2		1	0	0	0	0	4	3	1	0	3	1	1	2000	0	0	0	0		1	0	0	1
1	65
1	51
1	53
1	64	0	0	0	0	1	0	0	0	3	4	2	3	2		1	0	0	0	0	2	1.5	1	0	4	1	2	3000	0	0	0	0		1	0	0	1
1	56	0	0	0	0	0	0	0	0	2	3	1	2	2		1	0	0	0	0	1.5	1.1	2	1	1	0	0		0	0	0	0		1	0	0	1
1	52	0	0	0	0	1	0	0	0	2	1	1	2	2		1	0	0	0	0	1.2	0.4	2	1	1	0	0		0	0	0	0		1	0	0	1
1	79	1	0	0	0	3	2	1	1	2	2	1	1	1		1	0	0	1	2	2	1.8	2	1	2	0	0		0	0	0	0		1	0	0	1
1	44
0	60	0	0	0	0	3	2	1	1	3	1	1	4	1		1	0	0	1	2	3.8	2.2	2	1	4	1	2	2000	0	0	0	0		1	0	0	1
0	57
1	44	0	0	0	0	0	0	0	0	3	4	2	4	2		1	0	0	0	0	11.2	10	3	1	1	0	0		0	0	0	0		1	0	0	1
0	72
0	78	1	0	0	0	3	2	1	1	2	4	2	1	1		1	0	0	1	2	3	1.4	2	1	1	0	0		0	0	0	0		1	0	0	1
1	40	0	0	0	0	0	0	0	0	2	3	1	1	1		1	0	0	0	0	4	2.5	1	0	4	1	2	1500	0	0	0	0		1	0	0	1
0	61	1	0	0	0	3	2	1	1	2	3	1	1	1		1	0	0	1	2	3.1	2.3	1	0	4	1	2	1000	1	0	0	0		1	0	0	1
1	74
0	56
1	61	0	0	0	0	1	0	0	0	2	4	2	2	2		1	0	0	0	0	3.2	2.1	2	1	2	0	0		0	0	0	0		1	0	0	1
0	60	2	1	1	0	2	1	1	0	2	5	3	1	1		1	1	1	1	1	2.7	2.4	3	1	1	0	0		0	0	0	0		1	0	0	1
0	66
1	48
1	48	2	1	1	0	3	2	1	1	3	4	2	2	2		1	1	1	1	2	1.5	0.8	2	1	1	0	0		0	0	0	0		1	0	0	1
1	55	2	1	1	0	2	1	1	0	2	4	2	2	2		1	1	1	1	1	1.8	0.5	2	1	1	0	0		0	0	0	0		1	0	0	1
1	72	2	1	1	0	3	2	1	1	1	4	2	1	2		1	1	1	1	2	2.3	2.1	1	0	1	0	0		0	0	0	0		1	0	0	1
0	53
1	49
0	61	0	0	0	0	2	1	1	0	3	3	1	2	1	2	1	0	0	1	1	3	2.2	3	1	4	1	2	2000	0	1	0	0		1	0	0	1
1	81	2	1	1	0	3	2	1	1	3	4	2	3	2		1	1	1	1	2	1.8	0.5	2	1	1	0	0		0	0	0	0		1	0	0	1
1	45	0	0	0	0	0	0	0	0	2	4	2	3	1	2	1	0	0	0	0	2.4	2.4	3	1	3	1	1	500	0	0	0	0		1	0	0	1
0	69	4	2	1	1	2	1	1	0	3	3	1	4	1		1	1	2	1	1	2.8	2	2	1	3	1	1	200	1	1	0	1		1	1	0	1
0	48	0	0	0	0	0	0	0	0	2	5	3	1	5	2	0	2	3	2	3	7.8	5	1	0	3	1	1	150	0	0	0	0		1	0	0	1
1	57
1	56	0	0	0	0	0	0	0	0	3	4	2	3	1	2	1	0	0	0	0	2.1	1.4	1	0	4	1	2	4000	0	0	0	0		1	0	0	1
0	72	0	0	0	0	0	0	0	0	3	3	1	1	2		1	0	0	0	0	5.5	2.5	3	1	4	1	2	3000	0	0	0	0		1	0	0	1
0	62
0	66	0	0	0	0	2	1	1	0	3	4	2	1	2		1	0	0	1	1	2.6	1.5	1	0	1	0	0		0	0	0	0		1	0	0	1
1	30
1	68	0	0	0	0	0	0	0	0	3	4	2	3	2		1	0	0	0	0	5	3	3	1	1	0	0		0	0	0	0		1	0	0	1
1	54	0	0	0	0	0	0	0	0	3	4	2	1	2		1	0	0	0	0	3.1	2.5	4	1	2	0	0		0	0	0	0		1	0	0	1
0	38	0	0	0	0	1	0	0	0	3	3	1	2	2		1	0	0	0	0	2.7	2.7	2	1	2	0	0		0	0	0	0		1	0	0	1
0	74	0	0	0	0	3	2	1	1	3	1	1	4	1		1	0	0	1	2	2.2	2.1	1	0	4	1	2	6000	0	0	0	0		1	0	0	1
0	60	5	2	1	1	0	0	0	0	3	3	1	4	1	2	1	1	2	0	0	6.5	4	3	1	4	1	2	700	0	0	0	0		1	0	0	1
0	58	1	0	0	0	1	0	0	0	2	4	2	1	2		1	0	0	0	0	2.2	1.2	2	1	1	0	0		0	0	0	0		1	0	0	1
0	52	1	0	0	0	0	0	0	0	3	3	1	3	2		1	0	0	0	0	0.8	0.8	2	1	3	1	1	100	0	0	0	0		1	0	0	1
1	50	0	0	0	0	3	2	1	1	3	5	3	1	1	2	1	0	0	1	2	5.5	4.3	2	1	1	0	0		0	0	0	0		1	0	0	1
1	52	1	0	0	0	1	0	0	0	3	3	1	1	2		1	0	0	0	0	1.4	1.2	2	1	1	0	0		0	0	0	0		1	0	0	1
0	56	0	0	0	0	0	0	0	0	3	3	1	1	2		1	0	0	0	0	0.7	0.6	3	1	2	0	0		0	0	0	0		1	0	0	1
1	62	2	1	1	0	3	2	1	1	3	3	1	1	2		1	1	1	1	2	3.7	3	2	1	1	0	0		0	0	0	0		1	0	0	1
0	48
0	56	4	2	1	1	0	0	0	0	3	3	1	4	2		1	1	2	0	0	5	3.6	3	1	1	0	0		0	0	0	0		1	0	0	1
1	48	0	0	0	0	0	0	0	0	3	5	3	2	2		1	0	0	0	0	2	1.5	2	1	4	1	2	2000	0	0	0	0		1	0	0	1
1	53
0	83	2	1	1	0	0	0	0	0	3	3	1	1	5	2	0	2	3	2	3	4	1.5	2	1	2	0	0		0	0	0	0		1	0	0	1
1	61	0	0	0	0	1	0	0	0	1	4	2	1	2		1	0	0	0	0	2.5	0.8	2	1	1	0	0		0	0	0	0		1	0	0	1
1	58	0	0	0	0	0	0	0	0	3	3	1	4	1	2	1	0	0	0	0	4.5	4	2	1	2	0	0		0	0	0	0		1	0	0	1
1	34	0	0	0	0	0	0	0	0	3	4	2	2	2		1	0	0	0	0	0.9	0.7	1	0	4	1	2	2000	0	0	0	0	1	1	0	0	1
0	58
1	76
0	78	2	1	1	0	0	0	0	0	2	5	3	1	1	2	1	1	1	0	0	2.8	1.5	3	1	1	0	0		0	0	0	0		1	0	0	1
1	40	2	1	1	0	0	0	0	0	2	4	2	1	2		1	1	1	0	0	2.5	2	2	1	2	0	0		0	0	0	0		1	0	0	1
1	30	0	0	0	0	0	0	0	0	3	3	1	2	2		1	0	0	0	0	0.8	0.5	2	1	1	0	0		0	0	0	0		1	0	0	1
1	74	3	1	1	0	2	1	1	0	2	3	1	4	4		0	2	3	2	3	1.1	0.3	2	1	2	0	0		0	0	0	0		1	0	0	1
0	60
0	84	0	0	0	0	1	0	0	0	3	1	1	4	4		0	2	3	2	3	2.5	1.8	1	0	1	0	0		0	0	0	0		1	0	0	1
0	57
0	60	3	1	1	0	3	2	1	1	2	5	3	2	5		0	2	3	2	3	2.3	2	2	1	4	1	2	800	0	0	0	0		1	0	0	1
0	61	3	1	1	0	3	2	1	1	1	4	2	1	4		0	2	3	2	3	1.8	1.4	1	0	4	1	2	2000	0	0	0	0		1	0	0	1
0	70	1	0	0	0	3	2	1	1	2	1	1	4	5		0	2	3	2	3	1.5	1	3	1	4	1	2	2000	0	0	0	0		1	0	0	1
1	75	3	1	1	0	2	1	1	0	3	1	1	1	4		0	2	3	2	3	0.6	0.4	2	1	1	0	0		0	0	0	0		1	0	0	1
1	71	2	1	1	0	2	1	1	0	1	1	1	2	5		0	2	3	2	3	5.4	4.5	1	0	2	0	0		0	0	0	0		1	0	0	1
1	78
0	65	4	2	1	1	0	0	0	0	2	4	2	4	4		0	2	3	2	3	4	2.3	2	1	4	1	2	700	0	0	0	0		1	0	0	1
1	54
0	46
0	51	1	0	0	0	1	0	0	0	2	3	1	3	4		0	2	3	2	3	2.2	1.6	2	1	1	0	0		0	0	0	0		1	0	0	1
0	74
0	66	3	1	1	0	1	0	0	0	1	1	1	2	4		0	2	3	2	3	1.4	0.7	3	1	2	0	0		0	0	0	0		1	0	0	1
0	67	5	2	1	1	3	2	1	1	1	1	1	2	5		0	2	3	2	3	4.3	2.9	1	0	4	1	2		0	0	0	0		1	0	0	1
1	75	1	0	0	0	2	1	1	0	2	1	1	2	4		0	2	3	2	3	1.8	1.7	3	1	2	0	0		0	0	0	0		1	0	0	1
0	55
0	70
0	52	4	2	1	1	2	1	1	0	1	1	1	2	5	2	0	2	3	2	3	3.2	1.8	2	1	4	1	2	500	0	0	0	0		1	0	0	1
0	81	5	2	1	1	0	0	0	0	3	3	1	4	5		0	2	3	2	3	4.7	4.3	1	0	4	1	2	2000	0	0	0	0		1	0	0	1
0	68	4	2	1	1	0	0	0	0	3	4	2	1	5		0	2	3	2	3	1.4	1.3	3	1	3	1	1	300	0	0	0	0		1	0	0	1
1	57	0	0	0	0	3	2	1	1	2	3	1	1	5	2	0	2	3	2	3	2	1.5	2	1	2	0	0		0	0	0	0		1	0	0	1
0	62	2	1	1	0	2	1	1	0	1	4	2	1	5		0	2	3	2	3	1.4	0.8	2	1	4	1	2	1800	0	0	0	0		1	0	0	1
0	58
0	66
0	66	4	2	1	1	3	2	1	1	1	1	1	4	5		0	2	3	2	3	1.9	1.6	2	1	2	0	0		0	0	0	0		1	0	0	1
0	54	2	1	1	0	3	2	1	1	2	1	1	3	4		0	2	3	2	3	1.4	1	3	1	4	1	2	700	0	0	0	0		1	0	0	1
0	68	4	2	1	1	0	0	0	0	3	4	2	1	5		0	2	3	2	3	2.2	2.1	1	0	4	1	2	2000	1	0	0	0		1	0	0	1
1	72
0	51	2	1	1	0	2	1	1	0	3	1	1	3	4		0	2	3	2	3	0.1	0.1	2	1	1	0	0		0	0	0	0		1	0	0	1
0	75	3	1	1	0	0	0	0	0	2	4	2	1	1		1	1	1	0	0	2.4	1.8	3	1	1	0	0		0	0	0	0		1	0	0	1
0	66	6	2	1	1	0	0	0	0	3	1	1	4	4		0	2	3	2	3	0.1	0.1	2	1	1	0	0		0	0	0	0		1	0	0	1
0	57	6	2	1	1	0	0	0	0	3	1	1	1	5		0	2	3	2	3	3.7	2.2	3	1	2	0	0		0	0	0	0		1	0	0	1
0	83
0	67
1	67
0	67	4	2	1	1	3	2	1	1	3	4	2	4	5		0	2	3	2	3	2	1.5	1	0	4	1	2	3000	1	1	0	0		1	0	0	1
0	70
0	76
0	75	2	1	1	0	2	1	1	0	1	1	1	2	5		0	2	3	2	3	2.2	1.8	2	1	2	0	0		0	0	0	0		1	0	0	1
0	66
0	41	2	1	1	0	0	0	0	0	3	1	1	1	5		0	2	3	2	3	5	4	2	1	3	1	1		0	0	0	0		1	0	0	1
0	71
0	69	1	0	0	0	2	1	1	0	2	1	1	1	5		0	2	3	2	3	2.7	2.4	2	1	3	1	1	180	0	0	0	0		1	0	0	1
0	78
0	78
0	58	2	1	1	0	3	2	1	1	2	1	1	4	1	2	1	1	1	1	2	3	1.8	3	1	1	0	0		0	0	0	0		1	0	0	1
0	76
0	69	2	1	1	0	2	1	1	0	2	3	1	1	5	1	0	2	3	2	3	5.5	4.8	2	1	2	0	0		0	0	0	0		1	0	0	1
0	39
0	48
0	74	2	1	1	0	3	2	1	1	3	1	1	2	4		0	2	3	2	3	2.6	1	2	1	4	1	2	1000	0	0	0	0		1	0	0	1
0	63	1	0	0	0	1	0	0	0	3	1	1	1	4		0	2	3	2	3	2.7	2.2	2	1	2	0	0		0	0	0	0		1	0	0	1
0	68
0	60
1	84	1	0	0	0	3	2	1	1	1	1	1	2	4		0	2	3	2	3	3.5	1.5	2	1	2	0	0		0	0	0	0		1	0	0	1
0	62
1	60	4	2	1	1	0	0	0	0	3	5	3	1	4		0	2	3	2	3	4	3	2	1	4	1	2	1800	0	0	0	0		1	0	0	1
1	64
0	64	2	1	1	0	3	2	1	1	2	1	1	2	5		0	2	3	2	3	6	5	1	0	4	1	2	1000	0	0	0	0		1	0	0	1
0	71
1	45	3	1	1	0	0	0	0	0	3	4	2	1	5		0	2	3	2	3	3	1.2	3	1	2	0	0		0	0	0	0		1	0	0	1
0	78	2	1	1	0	3	2	1	1	2	4	2	3	1		1	1	1	1	2	4.5	4	1	0	4	1	2	1000	1	0	0	2		1	1	0	1
1	74
0	65	2	1	1	0	3	2	1	1	3	3	1	4	4		0	2	3	2	3	3.5	2	2	1	1	0	0		0	0	0	0		1	0	0	1
1	75
1	68	0	0	0	0	0	0	0	0	2	1	1	4	5		0	2	3	2	3	1.3	0.4	1	0	1	0	0		0	0	0	0		1	0	0	1
0	72	1	0	0	0	3	2	1	1	1	1	1	1	5		0	2	3	2	3	1.5	1.1	1	0	4	1	2	1500	0	0	0	0		1	0	0	1
0	60
0	42	0	0	0	0	0	0	0	0	2	4	2	3	5		0	2	3	2	3	2.8	2	2	1	1	0	0		0	0	0	0		1	0	0	1
0	77
1	55	0	0	0	0	0	0	0	0	2	1	1	2	5		0	2	3	2	3	4.2	3.6	2	1	2	0	0	250	0	0	0	0		1	0	0	1
1	70	2	1	1	0	3	2	1	1	3	1	1	3	5		0	2	3	2	3	4.2	1.8	1	0	2	0	0		0	0	0	0		1	0	0	1
0	50	1	0	0	0	1	0	0	0	2	3	1	4	5		0	2	3	2	3	3.9	3.5	1	0	4	1	2	800	0	0	0	0		1	0	0	1
1	37
0	72
0	54
0	80	2	1	1	0	0	0	0	0	2	3	1	3	1		1	1	1	0	0	2.3	1.8	3	1	4	1	2	600	0	0	0	0		1	0	0	1
0	58	0	0	0	0	1	0	0	0	2	3	1	2	5		0	2	3	2	3	1.8	0.9	3	1	3	1	1	50	0	0	0	0		1	0	0	1
0	56
0	73	2	1	1	0	2	1	1	0	3	3	1	2	5		0	2	3	2	3	1.2	1.2	1	0	2	0	0		0	0	0	0		1	0	0	1
0	74	1	0	0	0	2	1	1	0	2	4	2	1	5		0	2	3	2	3	3.2	1.5	1	0	4	1	2	700	0	0	0	0		1	0	0	1
0	80
0	68	1	0	0	0	1	0	0	0	1	3	1	2	5		0	2	3	2	3	4.1	2.6	1	0	3	1	1	150	0	0	0	0		1	0	0	1
0	73
0	52	1	0	0	0	2	1	1	0	2	1	1	1	5	2	0	2	3	2	3	2.3	2.2	1	0	4	1	2	1500	0	0	0	0		1	0	0	1
0	61	1	0	0	0	2	1	1	0	1	3	1	3	5		0	2	3	2	3	6.2	4	2	1	2	0	0		0	0	0	0		1	0	0	1
1	51
0	70
0	75	2	1	1	0	0	0	0	0	1	4	2	4	4		0	2	3	2	3	1	0.7	1	0	1	0	0		0	0	0	0		1	0	0	1
0	73
0	57
0	78	5	2	1	1	3	2	1	1	2	5	3	3	5		0	2	3	2	3	0.8	0.5	2	1	1	0	0		0	0	0	0		1	0	0	1
0	64
0	46	1	0	0	0	0	0	0	0	2	1	1	3	5		0	2	3	2	3	2.5	1.5	1	0	3	1	1	300	0	0	0	0		1	0	0	1
1	42	1	0	0	0	1	0	0	0	2	3	1	2	5		0	2	3	2	3	1.8	1.6	1	0	4	1	2	1000	0	0	0	0		1	0	0	1
1	37
0	73	2	1	1	0	1	0	0	0	1	3	1	2	4		0	2	3	2	3	2.7	1.5	1	0	3	1	1	500	0	0	0	0		1	0	0	1
0	60	2	1	1	0	2	1	1	0	3	3	1	2	5	2	0	2	3	2	3	3.4	2.2	2	1	2	0	0		0	0	0	0		1	0	0	1
1	62	1	0	0	0	0	0	0	0	1	3	1	4	5		0	2	3	2	3	4.7	4	1	0	4	1	2	5000	0	0	0	0		1	0	0	1
0	70
0	60	2	1	1	0	1	0	0	0	3	1	1	4	4		0	2	3	2	3	2.6	2.3	1	0	1	0	0		0	0	0	0		1	0	0	1
0	59
0	56	1	0	0	0	1	0	0	0	2	3	1	1	4		0	2	3	2	3	5.9	4	3	1	4	1	2	2000	1	0	0	0		1	0	0	1
0	52	0	0	0	0	0	0	0	0	1	4	2	1	5		0	2	3	2	3	1.8	1.2	3	1	1	0	0		0	0	0	0		1	0	0	1
0	54
0	50
0	75
0	49
0	59	1	0	0	0	0	0	0	0	2	1	1	1	5		0	2	3	2	3	9.8	2.1	1	0	2	0	0		0	0	0	0		1	0	0	1
0	80
0	66	0	0	0	0	0	0	0	0	3	4	2	2	4		0	2	3	2	3	1.5	1.4	1	0	4	1	2	1937	1	0	0	0		1	0	0	1
1	83
1	68
0	58	0	0	0	0	1	0	0	0	2	4	2	1	2		1	0	0	0	0	2.2	1.2	2	1	1	0	0		0	0	0	0		1	0	0	1
0	58	0	0	0	0	3	2	1	1	3	4	2	3	4		0	2	3	2	3	2	1.6	2	1	4	1	2	1500	0	0	0	0		1	0	0	1
0	76	1	0	0	0	0	0	0	0	3	4	2	3	5		0	2	3	2	3	2.7	2.3	1	0	4	1	2	2000	0	0	0	0		1	0	0	1
0	78
0	59	0	0	0	0	1	0	0	0	2	4	2	3	4		0	2	3	2	3	3.3	3	2	1	4	1	2	607	0	0	0	0		1	0	0	1
0	68	0	0	0	0	1	0	0	0	1	1	1	1	5		0	2	3	2	3	0.8	0.8	1	0	4	1	2	1800	0	0	0	0		1	0	0	1
0	62	0	0	0	0	2	1	1	0	2	4	2	1	4		0	2	3	2	3	5.8	5.4	2	1	2	0	0		0	0	0	0		1	0	0	1
0	54
0	83	3	1	1	0	0	0	0	0	3	3	1	1	4	2	0	2	3	2	3	4	1.5	2	1	2	0	0		0	0	0	0		1	0	0	1
1	75
0	48	0	0	0	0	0	0	0	0	1	4	2	4	4		0	2	3	2	3	2.5	1.2	1	0	4	1	2	700	0	0	0	0		1	0	0	1
0	47	0	0	0	0	0	0	0	0	1	5	3	2	5		0	2	3	2	3	3.2	1.9	2	1	4	1	2	4000	0	0	0	0		1	0	0	1
1	60	4	2	1	1	2	1	1	0	1	4	2	2	5		0	2	3	2	3	3.5	2.5	1	0	3	1	1	150	0	0	0	0		1	0	0	1
1	76	2	1	1	0	2	1	1	0	3	4	2	4	5		0	2	3	2	3	2	2	3	1	4	1	2	2000	0	0	0	0		1	0	0	1
0	40									1	4		1	5							3.2	2.5	2	3	2	0			0	0	0	0		1	0	0	1
1	74									3	4		1	5							1.4	1.3	4		4	1		2000	0	0	0	0		1	0	0	1
1	67									3	1		3	5							3.5	2.8	1	4	2	0			0	0	0	0		1	0	0	1
0	78
0	80
0	64									3	3		1	5							0.6	0.2	3		4	1		2000	0	0	0	0		1	0	0	1
1	80
0	59
1	76
0	73
1	51
0	52	1	0	0	0	1	0	0	0	2	3	1	1	5		0	2	3	2	3	4.8	4.5	2	3	2	0	0		0	0	0	0		1	0	0	1
